# Supplementary material for: 5,6-Dimeth­oxy-4′,5′-diphenyl­indane-2-spiro-3′-pyrrolidine-2′-spiro-3′′-indoline-1,2′′-dione
Source: Acta Crystallogr Sect E Struct Rep Online. 2010 Sep 11;66(Pt 10):o2533–4. doi: 10.1107/S1600536810035865 (PMC2983396; doi:10.1107/S1600536810035865)
Supplement: Supplementary file 1 [file e-66-o2533-sup1.cif]

##############################################################################
###                                                                        ###
###        Electronic paper (Acta Crystallographica Section E)             ###
###                                                                        ###
##############################################################################
#                                                                            #
# This CIF contains the data in a paper accepted for publication in Acta     #
# Crystallographica Section E. It conforms to the requirements of Notes      #
# for Authors for Section E, and has been peer reviewed under the auspices   #
# of the IUCr Commission on Journals.                                        #
#                                                                            #
# Full details of the Crystallographic Information File format               #
# are given in the paper "The Crystallographic Information File (CIF):       #
# a New Standard Archive File for Crystallography" by S. R. Hall, F. H.      #
# Allen and I. D. Brown [Acta Cryst. (1991), A47, 655-685].                  #
#                                                                            #
# The current version of the core CIF dictionary is obtainable from          #
# ftp://ftp.iucr.org/pub/cif_core.dic. The current version number is 2.4.    #
#                                                                            #
# Software is freely available for graphical display of the structure(s) in  #
# this CIF.  For information consult the CIF home page http://www.iucr.org/  #
# cif/home.html                                                              #
#                                                                            #
# This file may be used for bona fide research purposes within the           #
# scientific community so long as proper attribution is given to the journal # 
# article from which it was obtained.                                        #
#                                                                            #
##############################################################################
                                             
data_global
_audit_creation_method     'form.cif (version 2.0)'
_journal_data_validation_number     ?
_journal_date_recd_electronic     2010-08-30
_journal_date_accepted     2010-09-07
_journal_name_full     'Acta Crystallographica, Section E'
_journal_year     2010
_journal_volume     66
_journal_issue     10
_journal_page_first     o2533
_journal_page_last     o2534
_journal_paper_category     QO
_journal_coeditor_code     RZ2484
_publ_contact_author_name     'Prof. Fun, Hoong-Kun'
_publ_contact_author_address
;
      X-ray Crystallography Unit
      School of Physics
      Universiti Sains Malaysia
      11800 USM, Penang
      MALAYSIA
;
_publ_contact_author_email     'hkfun@usm.my'
_publ_contact_author_fax     '6 04 6579150'
_publ_contact_author_phone     '6 04 6533652'
_publ_section_title
;\
5,6-Dimethoxy-4',5'-diphenylindane-2-spiro-3'-pyrrolidine-2'-spiro-3''-\
indoline-1,2''-dione
;
loop_
    _publ_author_name
    _publ_author_footnote
    _publ_author_address
    'Mohamed Ashraf Ali' ?
;
      Institute for Research in Molecular Medicine
      Universiti Sains Malaysia
      11800 USM, Penang
      Malaysia
;
    'Rusli Ismail' ?
;
      Institute for Research in Molecular Medicine
      Universiti Sains Malaysia
      11800 USM, Penang
      Malaysia
;
    'Soo Choon Tan' ?
;
      Institute for Research in Molecular Medicine
      Universiti Sains Malaysia
      11800 USM, Penang
      Malaysia
;
    'Chin Sing Yeap'
;
      Thomson Reuters ResearcherID: A-5523-2009.
;
;
      X-ray Crystallography Unit
      School of Physics
      Universiti Sains Malaysia
      11800 USM, Penang
      Malaysia
;
    'Hoong-Kun Fun'
;
      Thomson Reuters ResearcherID: A-3561-2009.
;
;     X-ray Crystallography Unit
      School of Physics
      Universiti Sains Malaysia
      11800 USM, Penang
      Malaysia
;
data_I
_audit_creation_method     SHELXL-97
_chemical_name_systematic
;
5,6-Dimethoxy-4',5'-diphenylindane-2-spiro-3'-pyrrolidine-2'-spiro-3''-
indoline-1,2''-dione
;
_chemical_name_common     ?
_chemical_formula_moiety     'C33 H28 N2 O4'
_chemical_formula_sum     'C33 H28 N2 O4'
_chemical_formula_iupac     'C33 H28 N2 O4'
_chemical_formula_weight     516.57
_chemical_melting_point     ?
_symmetry_cell_setting     triclinic
_symmetry_space_group_name_H-M     'P -1'
_symmetry_space_group_name_Hall     '-P 1'
loop_
    _symmetry_equiv_pos_as_xyz
    'x, y, z'
    '-x, -y, -z'
_cell_length_a     9.2746(12)
_cell_length_b     10.6337(15)
_cell_length_c     14.4279(19)
_cell_angle_alpha     92.369(3)
_cell_angle_beta     98.557(3)
_cell_angle_gamma     115.341(2)
_cell_volume     1262.9(3)
_cell_formula_units_Z     2
_cell_measurement_reflns_used     2918
_cell_measurement_theta_min     2.43
_cell_measurement_theta_max     29.70
_cell_measurement_temperature     100.0(10)
_exptl_crystal_description     'plate'
_exptl_crystal_colour     'yellow'
_exptl_crystal_size_max     0.28
_exptl_crystal_size_mid     0.19
_exptl_crystal_size_min     0.07
_exptl_crystal_density_diffrn     1.358
_exptl_crystal_density_meas     ?
_exptl_crystal_density_method     'not measured'
_exptl_crystal_F_000     544
_exptl_absorpt_coefficient_mu     0.090
_exptl_absorpt_correction_type     multi-scan
_exptl_absorpt_process_details     '(<i>SADABS</i>; Bruker, 2009)'
_exptl_absorpt_correction_T_min     0.9756
_exptl_absorpt_correction_T_max     0.9939
_exptl_special_details
;
The crystal was placed in the cold stream of an Oxford Cryosystems Cobra
open-flow nitrogen cryostat (Cosier & Glazer, 1986) operating at 100.0 (1) K.
;
_diffrn_ambient_temperature     100
_diffrn_radiation_type     MoK\a
_diffrn_radiation_wavelength     0.71073
_diffrn_radiation_source     'fine-focus sealed tube'
_diffrn_radiation_monochromator     graphite
_diffrn_measurement_device_type     'Bruker APEXII DUO CCD area-detector'
_diffrn_measurement_method     '\f and \w scans'
_diffrn_detector_area_resol_mean     ?
_diffrn_reflns_number     20001
_diffrn_reflns_av_R_equivalents     0.0542
_diffrn_reflns_av_sigmaI/netI     0.0782
_diffrn_reflns_theta_min     1.44
_diffrn_reflns_theta_max     30.21
_diffrn_reflns_theta_full     30.21
_diffrn_measured_fraction_theta_max     0.986
_diffrn_measured_fraction_theta_full     0.986
_diffrn_reflns_limit_h_min     -13
_diffrn_reflns_limit_h_max     13
_diffrn_reflns_limit_k_min     -15
_diffrn_reflns_limit_k_max     15
_diffrn_reflns_limit_l_min     -20
_diffrn_reflns_limit_l_max     20
_diffrn_standards_number     0
_diffrn_standards_interval_count     .
_diffrn_standards_interval_time     .
_diffrn_standards_decay_%     ?
_refine_special_details
;
Refinement of <i>F</i>^2^ against ALL reflections. The weighted <i>R</i>-factor
<i>wR</i> and goodness of fit <i>S</i> are based on <i>F</i>^2^, conventional
<i>R</i>-factors <i>R</i> are based on <i>F</i>, with <i>F</i> set to zero for
negative <i>F</i>^2^. The threshold expression of <i>F</i>^2^ >
\s(<i>F</i>^2^) is used only for calculating <i>R</i>-factors(gt) <i>etc</i>.
and is not relevant to the choice of reflections for refinement.
<i>R</i>-factors based on <i>F</i>^2^ are statistically about twice as large
as those based on <i>F</i>, and <i>R</i>- factors based on ALL data will be
even larger.
;
_reflns_number_total     7399
_reflns_number_gt     4778
_reflns_threshold_expression     I>2\s(I)
_refine_ls_structure_factor_coef     Fsqd
_refine_ls_matrix_type     full
_refine_ls_R_factor_all     0.0978
_refine_ls_R_factor_gt     0.0556
_refine_ls_wR_factor_gt     0.1334
_refine_ls_wR_factor_ref     0.1590
_refine_ls_goodness_of_fit_ref     1.050
_refine_ls_restrained_S_all     1.050
_refine_ls_number_reflns     7399
_refine_ls_number_parameters     360
_refine_ls_number_restraints     0
_refine_ls_hydrogen_treatment     mixed
_refine_ls_weighting_scheme     calc
_refine_ls_weighting_details
         'calc w=1/[\s^2^(Fo^2^)+(0.0759P)^2^+0.0467P] where P=(Fo^2^+2Fc^2^)/3'
_atom_sites_solution_hydrogens     geom
_atom_sites_solution_primary     direct
_atom_sites_solution_secondary     difmap
_refine_ls_shift/su_max     0.000
_refine_ls_shift/su_mean     0.000
_refine_diff_density_max     0.408
_refine_diff_density_min     -0.323
_refine_ls_extinction_method     none
_refine_ls_extinction_coef     ?
loop_
    _atom_type_symbol
    _atom_type_description
    _atom_type_scat_dispersion_real
    _atom_type_scat_dispersion_imag
    _atom_type_scat_source
    'C' 'C' 0.0033 0.0016
                         'International Tables Vol C Tables 4.2.6.8 and 6.1.1.4'
    'H' 'H' 0.0000 0.0000
                         'International Tables Vol C Tables 4.2.6.8 and 6.1.1.4'
    'N' 'N' 0.0061 0.0033
                         'International Tables Vol C Tables 4.2.6.8 and 6.1.1.4'
    'O' 'O' 0.0106 0.0060
                         'International Tables Vol C Tables 4.2.6.8 and 6.1.1.4'
_computing_data_collection     'APEX2 (Bruker, 2009)'
_computing_cell_refinement     'SAINT (Bruker, 2009)'
_computing_data_reduction     'SAINT (Bruker, 2009)'
_computing_structure_solution     'SHELXTL (Sheldrick, 2008)'
_computing_structure_refinement     'SHELXTL (Sheldrick, 2008)'
_computing_molecular_graphics     'SHELXTL (Sheldrick, 2008)'
_computing_publication_material
                             'SHELXTL (Sheldrick, 2008) and PLATON (Spek, 2009)'
loop_
    _atom_site_type_symbol
    _atom_site_label
    _atom_site_fract_x
    _atom_site_fract_y
    _atom_site_fract_z
    _atom_site_U_iso_or_equiv
    _atom_site_adp_type
    _atom_site_calc_flag
    _atom_site_refinement_flags
    _atom_site_occupancy
    _atom_site_disorder_assembly
    _atom_site_disorder_group
    O O1 0.38580(14) 0.30325(11) 0.12688(8) 0.0175(3) Uani d . 1 . .
    O O2 0.63136(15) 0.17078(11) 0.45955(9) 0.0190(3) Uani d . 1 . .
    O O3 0.36325(15) -0.30867(11) 0.04324(9) 0.0220(3) Uani d . 1 . .
    O O4 0.13257(16) -0.24781(12) -0.02810(9) 0.0235(3) Uani d . 1 . .
    N N1 0.47665(17) 0.35081(13) 0.37988(10) 0.0135(3) Uani d . 1 . .
    N N2 0.38428(18) -0.00712(13) 0.38690(10) 0.0164(3) Uani d . 1 . .
    C C1 0.4391(2) 0.22526(15) 0.16088(12) 0.0138(3) Uani d . 1 . .
    C C2 0.4020(2) 0.08196(15) 0.12244(12) 0.0147(3) Uani d . 1 . .
    C C3 0.2695(2) -0.01163(16) 0.05522(12) 0.0172(4) Uani d . 1 . .
    H H3A 0.1907 0.0138 0.0268 0.021 Uiso calc R 1 . .
    C C4 0.2594(2) -0.14310(16) 0.03240(12) 0.0178(4) Uani d . 1 . .
    C C5 0.3844(2) -0.17795(16) 0.07342(12) 0.0170(4) Uani d . 1 . .
    C C6 0.5147(2) -0.08336(16) 0.14044(12) 0.0172(4) Uani d . 1 . .
    H H6A 0.5966 -0.1062 0.1672 0.021 Uiso calc R 1 . .
    C C7 0.5197(2) 0.04618(15) 0.16652(12) 0.0142(3) Uani d . 1 . .
    C C8 0.6448(2) 0.16427(15) 0.23820(12) 0.0150(3) Uani d . 1 . .
    H H8A 0.7433 0.2149 0.2136 0.018 Uiso calc R 1 . .
    H H8B 0.6715 0.1293 0.2961 0.018 Uiso calc R 1 . .
    C C9 0.5599(2) 0.25859(15) 0.25492(11) 0.0133(3) Uani d . 1 . .
    C C10 0.66796(19) 0.41814(14) 0.28257(11) 0.0129(3) Uani d . 1 . .
    H H10A 0.6179 0.4660 0.2422 0.016 Uiso calc R 1 . .
    C C11 0.6481(2) 0.44920(15) 0.38374(12) 0.0136(3) Uani d . 1 . .
    H H11A 0.7192 0.4258 0.4297 0.016 Uiso calc R 1 . .
    C C12 0.44986(19) 0.21556(15) 0.33531(11) 0.0128(3) Uani d . 1 . .
    C C13 0.2716(2) 0.11722(15) 0.30263(11) 0.0134(3) Uani d . 1 . .
    C C14 0.1448(2) 0.14017(17) 0.25703(13) 0.0177(4) Uani d . 1 . .
    H H14A 0.1620 0.2282 0.2401 0.021 Uiso calc R 1 . .
    C C15 -0.0105(2) 0.02774(18) 0.23695(13) 0.0225(4) Uani d . 1 . .
    H H15A -0.0973 0.0411 0.2060 0.027 Uiso calc R 1 . .
    C C16 -0.0361(2) -0.10321(18) 0.26268(14) 0.0228(4) Uani d . 1 . .
    H H16A -0.1395 -0.1772 0.2469 0.027 Uiso calc R 1 . .
    C C17 0.0892(2) -0.12627(16) 0.31155(13) 0.0200(4) Uani d . 1 . .
    H H17A 0.0716 -0.2137 0.3300 0.024 Uiso calc R 1 . .
    C C18 0.2417(2) -0.01366(16) 0.33174(12) 0.0152(3) Uani d . 1 . .
    C C19 0.5038(2) 0.12758(15) 0.40229(12) 0.0150(3) Uani d . 1 . .
    C C20 0.8407(2) 0.47122(15) 0.26691(12) 0.0144(3) Uani d . 1 . .
    C C21 0.8771(2) 0.51532(16) 0.17995(12) 0.0177(4) Uani d . 1 . .
    H H21A 0.7952 0.5145 0.1337 0.021 Uiso calc R 1 . .
    C C22 1.0331(2) 0.56052(17) 0.16100(13) 0.0215(4) Uani d . 1 . .
    H H22A 1.0546 0.5885 0.1023 0.026 Uiso calc R 1 . .
    C C23 1.1560(2) 0.56373(19) 0.22949(15) 0.0265(4) Uani d . 1 . .
    H H23A 1.2609 0.5954 0.2174 0.032 Uiso calc R 1 . .
    C C24 1.1231(2) 0.5198(2) 0.31617(15) 0.0302(5) Uani d . 1 . .
    H H24A 1.2057 0.5213 0.3621 0.036 Uiso calc R 1 . .
    C C25 0.9666(2) 0.47344(19) 0.33457(14) 0.0230(4) Uani d . 1 . .
    H H25A 0.9454 0.4434 0.3928 0.028 Uiso calc R 1 . .
    C C26 0.6764(2) 0.59922(15) 0.40689(12) 0.0141(3) Uani d . 1 . .
    C C27 0.8097(2) 0.69237(16) 0.47249(12) 0.0175(4) Uani d . 1 . .
    H H27A 0.8812 0.6619 0.5047 0.021 Uiso calc R 1 . .
    C C28 0.8366(2) 0.83123(16) 0.49029(13) 0.0199(4) Uani d . 1 . .
    H H28A 0.9251 0.8926 0.5350 0.024 Uiso calc R 1 . .
    C C29 0.7325(2) 0.87811(16) 0.44184(13) 0.0209(4) Uani d . 1 . .
    H H29A 0.7525 0.9715 0.4526 0.025 Uiso calc R 1 . .
    C C30 0.5976(2) 0.78502(17) 0.37694(13) 0.0202(4) Uani d . 1 . .
    H H30A 0.5261 0.8157 0.3450 0.024 Uiso calc R 1 . .
    C C31 0.5697(2) 0.64619(16) 0.35990(12) 0.0166(4) Uani d . 1 . .
    H H31A 0.4791 0.5841 0.3168 0.020 Uiso calc R 1 . .
    C C32 0.4881(2) -0.34828(18) 0.07941(14) 0.0247(4) Uani d . 1 . .
    H H32A 0.4591 -0.4421 0.0529 0.037 Uiso calc R 1 . .
    H H32B 0.5002 -0.3441 0.1469 0.037 Uiso calc R 1 . .
    H H32C 0.5886 -0.2853 0.0627 0.037 Uiso calc R 1 . .
    C C33 -0.0201(2) -0.24280(19) -0.03764(15) 0.0283(5) Uani d . 1 . .
    H H33A -0.0999 -0.3202 -0.0815 0.042 Uiso calc R 1 . .
    H H33B -0.0102 -0.1565 -0.0605 0.042 Uiso calc R 1 . .
    H H33C -0.0531 -0.2484 0.0226 0.042 Uiso calc R 1 . .
    H H1N1 0.444(2) 0.3484(19) 0.4383(14) 0.017(5) Uiso d . 1 . .
    H H1N2 0.380(3) -0.073(2) 0.4293(18) 0.047(7) Uiso d . 1 . .
loop_
    _atom_site_aniso_label
    _atom_site_aniso_U_11
    _atom_site_aniso_U_22
    _atom_site_aniso_U_33
    _atom_site_aniso_U_12
    _atom_site_aniso_U_13
    _atom_site_aniso_U_23
    O1 0.0181(7) 0.0174(5) 0.0193(6) 0.0094(5) 0.0047(5) 0.0057(4)
    O2 0.0173(7) 0.0188(5) 0.0199(6) 0.0072(5) 0.0021(5) 0.0052(5)
    O3 0.0247(7) 0.0154(5) 0.0263(7) 0.0094(5) 0.0056(6) -0.0030(5)
    O4 0.0218(7) 0.0198(6) 0.0229(7) 0.0061(5) -0.0019(6) -0.0054(5)
    N1 0.0127(7) 0.0118(5) 0.0167(7) 0.0046(5) 0.0074(6) 0.0016(5)
    N2 0.0179(8) 0.0131(6) 0.0185(7) 0.0065(5) 0.0047(6) 0.0041(5)
    C1 0.0124(8) 0.0148(6) 0.0152(8) 0.0056(6) 0.0059(7) 0.0043(6)
    C2 0.0169(9) 0.0130(6) 0.0143(8) 0.0057(6) 0.0057(7) 0.0028(6)
    C3 0.0189(9) 0.0161(7) 0.0157(8) 0.0067(6) 0.0039(7) 0.0023(6)
    C4 0.0182(9) 0.0163(7) 0.0141(8) 0.0033(6) 0.0027(7) -0.0005(6)
    C5 0.0205(9) 0.0140(7) 0.0171(8) 0.0070(6) 0.0079(7) 0.0009(6)
    C6 0.0170(9) 0.0157(7) 0.0198(9) 0.0071(6) 0.0059(7) 0.0016(6)
    C7 0.0149(9) 0.0141(6) 0.0146(8) 0.0056(6) 0.0075(7) 0.0027(6)
    C8 0.0124(8) 0.0140(6) 0.0192(8) 0.0057(6) 0.0049(7) 0.0023(6)
    C9 0.0133(8) 0.0115(6) 0.0145(8) 0.0047(6) 0.0027(7) 0.0022(5)
    C10 0.0118(8) 0.0111(6) 0.0153(8) 0.0043(6) 0.0029(7) 0.0022(5)
    C11 0.0116(8) 0.0121(6) 0.0159(8) 0.0044(6) 0.0019(7) 0.0018(5)
    C12 0.0118(8) 0.0118(6) 0.0152(8) 0.0050(6) 0.0043(7) 0.0023(5)
    C13 0.0123(8) 0.0130(6) 0.0138(8) 0.0041(6) 0.0046(7) 0.0011(5)
    C14 0.0136(9) 0.0182(7) 0.0217(9) 0.0063(6) 0.0066(7) 0.0027(6)
    C15 0.0159(10) 0.0246(8) 0.0242(10) 0.0069(7) 0.0023(8) 0.0014(7)
    C16 0.0130(9) 0.0215(8) 0.0271(10) 0.0012(6) 0.0052(8) -0.0016(7)
    C17 0.0215(10) 0.0133(7) 0.0222(9) 0.0034(6) 0.0087(8) 0.0011(6)
    C18 0.0151(9) 0.0155(7) 0.0158(8) 0.0067(6) 0.0058(7) 0.0014(6)
    C19 0.0170(9) 0.0133(6) 0.0168(8) 0.0073(6) 0.0065(7) 0.0034(6)
    C20 0.0131(8) 0.0116(6) 0.0182(8) 0.0045(6) 0.0050(7) 0.0015(6)
    C21 0.0167(9) 0.0184(7) 0.0172(8) 0.0070(6) 0.0034(7) 0.0030(6)
    C22 0.0200(10) 0.0230(8) 0.0214(9) 0.0073(7) 0.0093(8) 0.0061(7)
    C23 0.0175(10) 0.0316(9) 0.0305(11) 0.0087(7) 0.0103(9) 0.0082(8)
    C24 0.0156(10) 0.0464(11) 0.0295(11) 0.0134(8) 0.0048(9) 0.0137(9)
    C25 0.0162(10) 0.0321(9) 0.0238(10) 0.0113(7) 0.0078(8) 0.0125(7)
    C26 0.0142(9) 0.0131(6) 0.0159(8) 0.0054(6) 0.0071(7) 0.0022(6)
    C27 0.0159(9) 0.0161(7) 0.0189(8) 0.0051(6) 0.0048(7) 0.0028(6)
    C28 0.0191(10) 0.0152(7) 0.0204(9) 0.0018(6) 0.0075(7) 0.0005(6)
    C29 0.0273(10) 0.0137(7) 0.0237(9) 0.0075(7) 0.0150(8) 0.0031(6)
    C30 0.0236(10) 0.0201(7) 0.0230(9) 0.0138(7) 0.0082(8) 0.0049(6)
    C31 0.0160(9) 0.0150(7) 0.0188(8) 0.0064(6) 0.0049(7) 0.0010(6)
    C32 0.0298(11) 0.0196(8) 0.0299(10) 0.0142(7) 0.0101(9) 0.0022(7)
    C33 0.0230(11) 0.0236(8) 0.0314(11) 0.0083(7) -0.0082(9) -0.0013(7)
_geom_special_details
;
All e.s.d.'s (except the e.s.d. in the dihedral angle between two l.s. planes)
are estimated using the full covariance matrix. The cell e.s.d.'s are taken
into account individually in the estimation of e.s.d.'s in distances, angles
and torsion angles; correlations between e.s.d.'s in cell parameters are only
used when they are defined by crystal symmetry. An approximate (isotropic)
treatment of cell e.s.d.'s is used for estimating e.s.d.'s involving l.s.
planes.
;
loop_
    _geom_bond_atom_site_label_1
    _geom_bond_atom_site_label_2
    _geom_bond_site_symmetry_2
    _geom_bond_distance
    _geom_bond_publ_flag
    O1 C1 . 1.2189(19) ?
    O2 C19 . 1.227(2) ?
    O3 C5 . 1.3606(18) ?
    O3 C32 . 1.430(2) ?
    O4 C4 . 1.3704(19) ?
    O4 C33 . 1.427(2) ?
    N1 C12 . 1.4540(19) ?
    N1 C11 . 1.473(2) ?
    N1 H1N1 . 0.93(2) ?
    N2 C19 . 1.3678(19) ?
    N2 C18 . 1.411(2) ?
    N2 H1N2 . 0.94(3) ?
    C1 C2 . 1.474(2) ?
    C1 C9 . 1.546(2) ?
    C2 C7 . 1.382(2) ?
    C2 C3 . 1.400(2) ?
    C3 C4 . 1.383(2) ?
    C3 H3A . 0.9300 ?
    C4 C5 . 1.419(3) ?
    C5 C6 . 1.392(2) ?
    C6 C7 . 1.392(2) ?
    C6 H6A . 0.9300 ?
    C7 C8 . 1.510(2) ?
    C8 C9 . 1.548(2) ?
    C8 H8A . 0.9700 ?
    C8 H8B . 0.9700 ?
    C9 C10 . 1.5529(19) ?
    C9 C12 . 1.610(2) ?
    C10 C20 . 1.510(2) ?
    C10 C11 . 1.538(2) ?
    C10 H10A . 0.9800 ?
    C11 C26 . 1.515(2) ?
    C11 H11A . 0.9800 ?
    C12 C13 . 1.515(2) ?
    C12 C19 . 1.546(2) ?
    C13 C14 . 1.380(2) ?
    C13 C18 . 1.394(2) ?
    C14 C15 . 1.400(2) ?
    C14 H14A . 0.9300 ?
    C15 C16 . 1.385(3) ?
    C15 H15A . 0.9300 ?
    C16 C17 . 1.387(3) ?
    C16 H16A . 0.9300 ?
    C17 C18 . 1.385(2) ?
    C17 H17A . 0.9300 ?
    C20 C21 . 1.395(2) ?
    C20 C25 . 1.398(2) ?
    C21 C22 . 1.390(3) ?
    C21 H21A . 0.9300 ?
    C22 C23 . 1.381(3) ?
    C22 H22A . 0.9300 ?
    C23 C24 . 1.384(3) ?
    C23 H23A . 0.9300 ?
    C24 C25 . 1.390(3) ?
    C24 H24A . 0.9300 ?
    C25 H25A . 0.9300 ?
    C26 C27 . 1.390(2) ?
    C26 C31 . 1.393(2) ?
    C27 C28 . 1.394(2) ?
    C27 H27A . 0.9300 ?
    C28 C29 . 1.382(3) ?
    C28 H28A . 0.9300 ?
    C29 C30 . 1.392(2) ?
    C29 H29A . 0.9300 ?
    C30 C31 . 1.390(2) ?
    C30 H30A . 0.9300 ?
    C31 H31A . 0.9300 ?
    C32 H32A . 0.9600 ?
    C32 H32B . 0.9600 ?
    C32 H32C . 0.9600 ?
    C33 H33A . 0.9600 ?
    C33 H33B . 0.9600 ?
    C33 H33C . 0.9600 ?
loop_
    _geom_angle_atom_site_label_1
    _geom_angle_atom_site_label_2
    _geom_angle_atom_site_label_3
    _geom_angle_site_symmetry_1
    _geom_angle_site_symmetry_3
    _geom_angle
    _geom_angle_publ_flag
    C5 O3 C32 . . 117.45(13) ?
    C4 O4 C33 . . 116.29(14) ?
    C12 N1 C11 . . 107.96(13) ?
    C12 N1 H1N1 . . 114.7(11) ?
    C11 N1 H1N1 . . 113.2(11) ?
    C19 N2 C18 . . 110.48(13) ?
    C19 N2 H1N2 . . 122.2(14) ?
    C18 N2 H1N2 . . 121.4(14) ?
    O1 C1 C2 . . 127.74(15) ?
    O1 C1 C9 . . 125.95(14) ?
    C2 C1 C9 . . 106.31(13) ?
    C7 C2 C3 . . 122.17(14) ?
    C7 C2 C1 . . 108.94(14) ?
    C3 C2 C1 . . 128.85(16) ?
    C4 C3 C2 . . 117.96(16) ?
    C4 C3 H3A . . 121.0 ?
    C2 C3 H3A . . 121.0 ?
    O4 C4 C3 . . 124.41(16) ?
    O4 C4 C5 . . 115.38(14) ?
    C3 C4 C5 . . 120.21(15) ?
    O3 C5 C6 . . 124.50(16) ?
    O3 C5 C4 . . 114.75(14) ?
    C6 C5 C4 . . 120.74(14) ?
    C5 C6 C7 . . 118.61(16) ?
    C5 C6 H6A . . 120.7 ?
    C7 C6 H6A . . 120.7 ?
    C2 C7 C6 . . 120.14(15) ?
    C2 C7 C8 . . 111.20(13) ?
    C6 C7 C8 . . 128.63(16) ?
    C7 C8 C9 . . 103.46(13) ?
    C7 C8 H8A . . 111.1 ?
    C9 C8 H8A . . 111.1 ?
    C7 C8 H8B . . 111.1 ?
    C9 C8 H8B . . 111.1 ?
    H8A C8 H8B . . 109.0 ?
    C1 C9 C8 . . 102.10(13) ?
    C1 C9 C10 . . 112.78(12) ?
    C8 C9 C10 . . 117.99(14) ?
    C1 C9 C12 . . 105.46(13) ?
    C8 C9 C12 . . 114.60(12) ?
    C10 C9 C12 . . 103.53(12) ?
    C20 C10 C11 . . 115.67(13) ?
    C20 C10 C9 . . 115.57(13) ?
    C11 C10 C9 . . 105.43(12) ?
    C20 C10 H10A . . 106.5 ?
    C11 C10 H10A . . 106.5 ?
    C9 C10 H10A . . 106.5 ?
    N1 C11 C26 . . 111.09(14) ?
    N1 C11 C10 . . 100.59(12) ?
    C26 C11 C10 . . 112.87(13) ?
    N1 C11 H11A . . 110.6 ?
    C26 C11 H11A . . 110.6 ?
    C10 C11 H11A . . 110.6 ?
    N1 C12 C13 . . 112.92(14) ?
    N1 C12 C19 . . 114.28(13) ?
    C13 C12 C19 . . 100.96(12) ?
    N1 C12 C9 . . 102.56(12) ?
    C13 C12 C9 . . 116.62(13) ?
    C19 C12 C9 . . 110.00(13) ?
    C14 C13 C18 . . 119.81(15) ?
    C14 C13 C12 . . 131.21(14) ?
    C18 C13 C12 . . 108.86(14) ?
    C13 C14 C15 . . 118.43(15) ?
    C13 C14 H14A . . 120.8 ?
    C15 C14 H14A . . 120.8 ?
    C16 C15 C14 . . 120.72(18) ?
    C16 C15 H15A . . 119.6 ?
    C14 C15 H15A . . 119.6 ?
    C15 C16 C17 . . 121.36(16) ?
    C15 C16 H16A . . 119.3 ?
    C17 C16 H16A . . 119.3 ?
    C18 C17 C16 . . 117.18(15) ?
    C18 C17 H17A . . 121.4 ?
    C16 C17 H17A . . 121.4 ?
    C17 C18 C13 . . 122.37(16) ?
    C17 C18 N2 . . 127.89(15) ?
    C13 C18 N2 . . 109.63(14) ?
    O2 C19 N2 . . 125.76(15) ?
    O2 C19 C12 . . 126.09(14) ?
    N2 C19 C12 . . 108.15(14) ?
    C21 C20 C25 . . 117.69(16) ?
    C21 C20 C10 . . 119.25(15) ?
    C25 C20 C10 . . 123.00(16) ?
    C22 C21 C20 . . 121.40(17) ?
    C22 C21 H21A . . 119.3 ?
    C20 C21 H21A . . 119.3 ?
    C23 C22 C21 . . 119.83(18) ?
    C23 C22 H22A . . 120.1 ?
    C21 C22 H22A . . 120.1 ?
    C22 C23 C24 . . 119.96(19) ?
    C22 C23 H23A . . 120.0 ?
    C24 C23 H23A . . 120.0 ?
    C23 C24 C25 . . 120.06(19) ?
    C23 C24 H24A . . 120.0 ?
    C25 C24 H24A . . 120.0 ?
    C24 C25 C20 . . 121.04(18) ?
    C24 C25 H25A . . 119.5 ?
    C20 C25 H25A . . 119.5 ?
    C27 C26 C31 . . 119.13(14) ?
    C27 C26 C11 . . 121.23(15) ?
    C31 C26 C11 . . 119.62(14) ?
    C26 C27 C28 . . 120.29(17) ?
    C26 C27 H27A . . 119.9 ?
    C28 C27 H27A . . 119.9 ?
    C29 C28 C27 . . 120.33(16) ?
    C29 C28 H28A . . 119.8 ?
    C27 C28 H28A . . 119.8 ?
    C28 C29 C30 . . 119.71(15) ?
    C28 C29 H29A . . 120.1 ?
    C30 C29 H29A . . 120.1 ?
    C31 C30 C29 . . 119.96(17) ?
    C31 C30 H30A . . 120.0 ?
    C29 C30 H30A . . 120.0 ?
    C30 C31 C26 . . 120.55(16) ?
    C30 C31 H31A . . 119.7 ?
    C26 C31 H31A . . 119.7 ?
    O3 C32 H32A . . 109.5 ?
    O3 C32 H32B . . 109.5 ?
    H32A C32 H32B . . 109.5 ?
    O3 C32 H32C . . 109.5 ?
    H32A C32 H32C . . 109.5 ?
    H32B C32 H32C . . 109.5 ?
    O4 C33 H33A . . 109.5 ?
    O4 C33 H33B . . 109.5 ?
    H33A C33 H33B . . 109.5 ?
    O4 C33 H33C . . 109.5 ?
    H33A C33 H33C . . 109.5 ?
    H33B C33 H33C . . 109.5 ?
loop_
    _geom_torsion_atom_site_label_1
    _geom_torsion_atom_site_label_2
    _geom_torsion_atom_site_label_3
    _geom_torsion_atom_site_label_4
    _geom_torsion_site_symmetry_1
    _geom_torsion_site_symmetry_2
    _geom_torsion_site_symmetry_3
    _geom_torsion_site_symmetry_4
    _geom_torsion
    _geom_torsion_publ_flag
    O1 C1 C2 C7 . . . . 162.86(17) ?
    C9 C1 C2 C7 . . . . -17.63(18) ?
    O1 C1 C2 C3 . . . . -19.4(3) ?
    C9 C1 C2 C3 . . . . 160.08(17) ?
    C7 C2 C3 C4 . . . . -0.8(3) ?
    C1 C2 C3 C4 . . . . -178.21(17) ?
    C33 O4 C4 C3 . . . . -25.8(3) ?
    C33 O4 C4 C5 . . . . 153.32(16) ?
    C2 C3 C4 O4 . . . . 176.31(16) ?
    C2 C3 C4 C5 . . . . -2.8(3) ?
    C32 O3 C5 C6 . . . . -3.4(3) ?
    C32 O3 C5 C4 . . . . 177.80(15) ?
    O4 C4 C5 O3 . . . . 2.8(2) ?
    C3 C4 C5 O3 . . . . -178.02(16) ?
    O4 C4 C5 C6 . . . . -176.01(16) ?
    C3 C4 C5 C6 . . . . 3.2(3) ?
    O3 C5 C6 C7 . . . . -178.60(16) ?
    C4 C5 C6 C7 . . . . 0.1(3) ?
    C3 C2 C7 C6 . . . . 4.0(3) ?
    C1 C2 C7 C6 . . . . -178.06(15) ?
    C3 C2 C7 C8 . . . . -177.88(16) ?
    C1 C2 C7 C8 . . . . 0.0(2) ?
    C5 C6 C7 C2 . . . . -3.6(3) ?
    C5 C6 C7 C8 . . . . 178.69(16) ?
    C2 C7 C8 C9 . . . . 17.35(18) ?
    C6 C7 C8 C9 . . . . -164.79(17) ?
    O1 C1 C9 C8 . . . . -153.34(17) ?
    C2 C1 C9 C8 . . . . 27.14(16) ?
    O1 C1 C9 C10 . . . . -25.7(2) ?
    C2 C1 C9 C10 . . . . 154.77(14) ?
    O1 C1 C9 C12 . . . . 86.59(19) ?
    C2 C1 C9 C12 . . . . -92.93(14) ?
    C7 C8 C9 C1 . . . . -26.21(15) ?
    C7 C8 C9 C10 . . . . -150.44(14) ?
    C7 C8 C9 C12 . . . . 87.24(15) ?
    C1 C9 C10 C20 . . . . -104.01(17) ?
    C8 C9 C10 C20 . . . . 14.7(2) ?
    C12 C9 C10 C20 . . . . 142.51(14) ?
    C1 C9 C10 C11 . . . . 126.92(15) ?
    C8 C9 C10 C11 . . . . -114.35(16) ?
    C12 C9 C10 C11 . . . . 13.44(16) ?
    C12 N1 C11 C26 . . . . 166.16(13) ?
    C12 N1 C11 C10 . . . . 46.44(15) ?
    C20 C10 C11 N1 . . . . -164.04(12) ?
    C9 C10 C11 N1 . . . . -35.03(15) ?
    C20 C10 C11 C26 . . . . 77.52(17) ?
    C9 C10 C11 C26 . . . . -153.47(14) ?
    C11 N1 C12 C13 . . . . -164.04(13) ?
    C11 N1 C12 C19 . . . . 81.30(17) ?
    C11 N1 C12 C9 . . . . -37.70(16) ?
    C1 C9 C12 N1 . . . . -105.23(13) ?
    C8 C9 C12 N1 . . . . 143.31(13) ?
    C10 C9 C12 N1 . . . . 13.44(15) ?
    C1 C9 C12 C13 . . . . 18.68(17) ?
    C8 C9 C12 C13 . . . . -92.78(17) ?
    C10 C9 C12 C13 . . . . 137.35(14) ?
    C1 C9 C12 C19 . . . . 132.81(13) ?
    C8 C9 C12 C19 . . . . 21.35(17) ?
    C10 C9 C12 C19 . . . . -108.52(13) ?
    N1 C12 C13 C14 . . . . 42.9(2) ?
    C19 C12 C13 C14 . . . . 165.38(18) ?
    C9 C12 C13 C14 . . . . -75.5(2) ?
    N1 C12 C13 C18 . . . . -132.94(15) ?
    C19 C12 C13 C18 . . . . -10.49(17) ?
    C9 C12 C13 C18 . . . . 108.63(16) ?
    C18 C13 C14 C15 . . . . -3.3(3) ?
    C12 C13 C14 C15 . . . . -178.79(17) ?
    C13 C14 C15 C16 . . . . 0.3(3) ?
    C14 C15 C16 C17 . . . . 2.1(3) ?
    C15 C16 C17 C18 . . . . -1.3(3) ?
    C16 C17 C18 C13 . . . . -1.8(3) ?
    C16 C17 C18 N2 . . . . 174.15(17) ?
    C14 C13 C18 C17 . . . . 4.1(3) ?
    C12 C13 C18 C17 . . . . -179.45(16) ?
    C14 C13 C18 N2 . . . . -172.44(16) ?
    C12 C13 C18 N2 . . . . 3.98(19) ?
    C19 N2 C18 C17 . . . . -170.80(18) ?
    C19 N2 C18 C13 . . . . 5.5(2) ?
    C18 N2 C19 O2 . . . . 167.44(17) ?
    C18 N2 C19 C12 . . . . -12.43(19) ?
    N1 C12 C19 O2 . . . . -44.6(2) ?
    C13 C12 C19 O2 . . . . -166.11(17) ?
    C9 C12 C19 O2 . . . . 70.1(2) ?
    N1 C12 C19 N2 . . . . 135.26(15) ?
    C13 C12 C19 N2 . . . . 13.76(17) ?
    C9 C12 C19 N2 . . . . -110.03(15) ?
    C11 C10 C20 C21 . . . . -146.90(14) ?
    C9 C10 C20 C21 . . . . 89.24(18) ?
    C11 C10 C20 C25 . . . . 35.7(2) ?
    C9 C10 C20 C25 . . . . -88.16(19) ?
    C25 C20 C21 C22 . . . . -0.2(2) ?
    C10 C20 C21 C22 . . . . -177.77(14) ?
    C20 C21 C22 C23 . . . . -0.7(3) ?
    C21 C22 C23 C24 . . . . 1.1(3) ?
    C22 C23 C24 C25 . . . . -0.5(3) ?
    C23 C24 C25 C20 . . . . -0.5(3) ?
    C21 C20 C25 C24 . . . . 0.8(3) ?
    C10 C20 C25 C24 . . . . 178.29(16) ?
    N1 C11 C26 C27 . . . . 135.61(16) ?
    C10 C11 C26 C27 . . . . -112.28(18) ?
    N1 C11 C26 C31 . . . . -46.1(2) ?
    C10 C11 C26 C31 . . . . 66.0(2) ?
    C31 C26 C27 C28 . . . . -0.5(3) ?
    C11 C26 C27 C28 . . . . 177.73(16) ?
    C26 C27 C28 C29 . . . . -1.0(3) ?
    C27 C28 C29 C30 . . . . 1.8(3) ?
    C28 C29 C30 C31 . . . . -1.1(3) ?
    C29 C30 C31 C26 . . . . -0.4(3) ?
    C27 C26 C31 C30 . . . . 1.2(3) ?
    C11 C26 C31 C30 . . . . -177.07(16) ?
loop_
    _geom_hbond_atom_site_label_D
    _geom_hbond_atom_site_label_H
    _geom_hbond_atom_site_label_A
    _geom_hbond_site_symmetry_A
    _geom_hbond_distance_DH
    _geom_hbond_distance_HA
    _geom_hbond_distance_DA
    _geom_hbond_angle_DHA
    _geom_hbond_publ_flag
    N2 H1N2 O2 2_656 0.94(2) 1.94(2) 2.8559(19) 164(2) yes
    C8 H8B O2 . 0.97 2.49 3.214(2) 131 yes
    C11 H11A O2 . 0.98 2.55 3.148(2) 119 yes
    C22 H22A O4 1_665 0.93 2.59 3.471(2) 159 yes
    N1 H1N1 Cg2 2_666 0.93(2) 2.55(2) 3.4518(17) 161.7(16) yes
    C17 H17A Cg3 1_445 0.93 2.81 3.5609(18) 139 yes
    C28 H28A Cg4 2_666 0.93 2.92 3.501(2) 121 yes
