# Supplementary material for: 5,6-Dimeth­oxy-4′,5′-diphenyl­indane-2-spiro-3′-pyrrolidine-2′-spiro-3′′-indoline-1,2′′-dione
Source: Acta Crystallogr Sect E Struct Rep Online. 2010 Sep 11;66(Pt 10):o2533–4. doi: 10.1107/S1600536810035865 (PMC2983396; doi:10.1107/S1600536810035865)
Supplement: Supplementary file 2 [file e-66-o2533-Isup2.hkl]

# 
# h,k,l, Fc-squared, Fo-squared, sigma(Fo-squared) and status flag 
# 
data_I
_shelx_title ' mo_as1inf_0m in P-1 (100K)' 
_shelx_refln_list_code          4 
_shelx_F_calc_maximum      180.10 
_exptl_crystal_F_000       544.00 
_reflns_d_resolution_high  0.7062 
 
loop_ 
 _symmetry_equiv_pos_as_xyz 
 'x, y, z' 
 '-x, -y, -z' 
 
_cell_length_a     9.2746 
_cell_length_b    10.6337 
_cell_length_c    14.4279 
_cell_angle_alpha  92.369 
_cell_angle_beta   98.557 
_cell_angle_gamma 115.341 
 
_shelx_F_squared_multiplier     1.000 
 
loop_ 
 _refln_index_h 
 _refln_index_k 
 _refln_index_l 
 _refln_F_squared_calc 
 _refln_F_squared_meas 
 _refln_F_squared_sigma 
 _refln_observed_status 
   1   0   0     5473.77     5574.05    104.76 o 
   2   0   0     2730.07     2726.87     44.45 o 
   3   0   0        2.96        0.99      0.98 o 
   4   0   0      575.20      618.50     11.36 o 
   5   0   0       94.40       96.26      4.34 o 
   6   0   0      270.10      253.61      9.73 o 
   7   0   0       42.91       42.36      7.80 o 
   8   0   0      772.63      809.85     38.99 o 
   9   0   0      119.21       84.51     21.64 o 
  10   0   0      140.34      132.91     28.36 o 
  11   0   0        3.09       -4.64     14.99 o 
 -11   1   0      109.01       31.07     19.60 o 
 -10   1   0       82.63       67.38     20.49 o 
  -9   1   0      623.22      623.24     48.56 o 
  -8   1   0      984.07      949.64     35.27 o 
  -7   1   0       92.25       99.14     10.67 o 
  -6   1   0     1068.08      989.62     26.37 o 
  -5   1   0     1208.16     1287.51     31.13 o 
  -4   1   0        2.95       -0.95      1.56 o 
  -3   1   0      266.98      264.63      6.26 o 
  -2   1   0        0.37       -0.48      1.46 o 
  -1   1   0     1197.36     1189.35     40.76 o 
   0   1   0      773.09      565.10     73.41 o 
   1   1   0     1083.32     1138.47     24.04 o 
   2   1   0      105.06       87.24      3.18 o 
   3   1   0       31.36       24.36      3.30 o 
   4   1   0     3222.10     3568.97     50.33 o 
   5   1   0      385.75      406.51      9.39 o 
   6   1   0      149.56      153.13      5.77 o 
   7   1   0      133.56      127.49     12.60 o 
   8   1   0        4.69       11.95      6.57 o 
   9   1   0       18.09        5.99     12.97 o 
  10   1   0       12.54       12.88     15.89 o 
  11   1   0       14.80       15.47     19.51 o 
 -12   2   0       21.63       -7.17     15.89 o 
 -11   2   0      210.94      158.44     31.21 o 
 -10   2   0       35.63       23.49     14.67 o 
  -9   2   0       20.06       23.77     14.14 o 
  -8   2   0      895.38      935.47     34.42 o 
  -7   2   0      133.22      139.45      9.73 o 
  -6   2   0        9.54       11.58      3.93 o 
  -5   2   0      238.79      254.15     12.22 o 
  -4   2   0      895.96      900.05     27.57 o 
  -3   2   0       43.04       41.12      3.73 o 
  -2   2   0       58.16       67.66      2.78 o 
  -1   2   0     5578.59     5387.81    101.22 o 
   0   2   0       40.04       46.48      2.42 o 
   1   2   0     1462.97     1571.21     28.37 o 
   2   2   0     1892.40     1989.99     46.84 o 
   3   2   0      153.44      177.76      8.33 o 
   4   2   0      382.01      385.66      8.52 o 
   5   2   0      207.48      240.69      6.81 o 
   6   2   0      139.36      129.84      6.36 o 
   7   2   0      126.74      107.39      9.48 o 
   8   2   0       46.96       35.68      8.68 o 
   9   2   0      102.96      102.82     25.11 o 
  10   2   0       11.52       13.08     16.34 o 
 -12   3   0        0.65        2.04     15.80 o 
 -11   3   0        4.57       23.98     16.33 o 
 -10   3   0      216.12      143.31     27.28 o 
  -9   3   0        0.07        7.74      7.59 o 
  -8   3   0        2.71        3.00      4.43 o 
  -7   3   0      570.77      540.96     18.26 o 
  -6   3   0      422.39      377.39     13.63 o 
  -5   3   0       17.82       19.05      3.67 o 
  -4   3   0     1227.82     1270.17     29.13 o 
  -3   3   0      221.75      201.81      6.31 o 
  -2   3   0      154.58      144.17      8.43 o 
  -1   3   0     4040.37     4044.52     71.07 o 
   0   3   0     1506.58     1586.95     33.20 o 
   2   3   0      123.63      114.96      5.84 o 
   3   3   0       82.23       83.34      5.53 o 
   4   3   0      449.72      446.84      9.99 o 
   5   3   0       53.02       51.41      3.95 o 
   6   3   0       36.29       33.03      4.29 o 
   7   3   0        0.01       -2.20      5.81 o 
   8   3   0       36.77       35.27      9.27 o 
   9   3   0       23.05       15.78     16.73 o 
  10   3   0      102.16       92.54     26.72 o 
 -12   4   0       73.89       94.92     26.43 o 
 -11   4   0       25.47        5.15     14.43 o 
 -10   4   0       69.13       53.14     10.72 o 
  -9   4   0      461.37      471.94     45.74 o 
  -8   4   0       92.93       84.59      8.63 o 
  -7   4   0      362.37      345.24     13.94 o 
  -6   4   0      243.67      267.61     12.35 o 
  -5   4   0      474.03      538.61     15.79 o 
  -4   4   0      154.99      172.53      4.90 o 
  -3   4   0      302.75      300.73      8.81 o 
  -2   4   0       62.82       70.88      4.04 o 
  -1   4   0     5128.45     5068.10     86.55 o 
   0   4   0       15.24        6.83      1.75 o 
   1   4   0       16.70       20.77      2.68 o 
   2   4   0      207.45      239.12      8.15 o 
   3   4   0      197.04      214.12      6.00 o 
   4   4   0      320.15      341.45      8.24 o 
   5   4   0      703.76      689.60     13.43 o 
   6   4   0      460.43      428.25     12.14 o 
   7   4   0      167.35      197.54     13.48 o 
   8   4   0        5.35        3.27      7.71 o 
   9   4   0       24.56       12.42     18.00 o 
 -12   5   0       60.68       28.79     19.04 o 
 -11   5   0       65.33       73.47     27.26 o 
 -10   5   0      180.74      158.67     17.10 o 
  -9   5   0        0.25       -1.74      5.21 o 
  -8   5   0      444.42      491.15     17.80 o 
  -7   5   0      173.35      161.31     10.15 o 
  -6   5   0      471.46      535.69     16.76 o 
  -5   5   0      106.21      106.31      4.38 o 
  -4   5   0      262.55      273.73      8.78 o 
  -3   5   0      243.62      234.37      7.43 o 
  -2   5   0     1822.17     1782.28     33.15 o 
  -1   5   0     1914.03     2023.40     37.37 o 
   0   5   0       25.75       20.74      2.80 o 
   1   5   0       48.47       60.52      5.27 o 
   2   5   0      305.78      321.87     11.67 o 
   3   5   0      218.66      231.10      8.30 o 
   4   5   0       52.87       45.40      3.87 o 
   5   5   0       15.75        9.46      2.83 o 
   6   5   0      100.54       97.49      6.39 o 
   7   5   0      196.88      211.04     15.81 o 
   8   5   0        9.25       20.47      9.78 o 
   9   5   0      229.24      280.40     43.68 o 
 -12   6   0        0.02        2.65      9.52 o 
 -11   6   0        0.33        5.65      7.87 o 
 -10   6   0       87.59       62.76     11.48 o 
  -9   6   0      179.51      166.54     16.40 o 
  -8   6   0      284.35      269.20     12.93 o 
  -7   6   0        3.39        1.13      3.45 o 
  -6   6   0       28.23       34.53      4.79 o 
  -5   6   0      118.17      124.30      6.94 o 
  -4   6   0      436.77      422.49     29.52 o 
  -3   6   0      477.28      548.47     13.48 o 
  -2   6   0      645.51      641.63     14.93 o 
  -1   6   0       51.07       41.86      3.72 o 
   0   6   0      472.36      531.02     13.63 o 
   1   6   0      140.24      180.23     18.00 o 
   2   6   0       41.08       46.93      4.31 o 
   3   6   0      429.03      430.30     10.14 o 
   4   6   0       34.64       42.02      4.08 o 
   5   6   0       42.89       32.12      4.24 o 
   6   6   0        1.23        5.14      3.35 o 
   7   6   0      206.29      195.20     12.76 o 
   8   6   0      338.70      451.56     28.99 o 
 -12   7   0        0.00        7.65      8.96 o 
 -11   7   0       23.39       20.96      9.40 o 
 -10   7   0       24.32       30.45      8.94 o 
  -9   7   0     1044.90     1038.58     39.32 o 
  -8   7   0       19.20       12.80      6.66 o 
  -7   7   0      185.21      154.06     10.14 o 
  -6   7   0      224.77      245.59      8.89 o 
  -5   7   0        2.75        2.07      1.64 o 
  -4   7   0      984.23      992.46     20.79 o 
  -3   7   0      754.69      776.12     17.94 o 
  -2   7   0      134.06      160.43      7.31 o 
  -1   7   0       64.33       97.28      6.06 o 
   1   7   0      867.36      864.30     18.60 o 
   2   7   0     2366.96     2396.20     38.04 o 
   3   7   0      467.67      481.17     11.42 o 
   4   7   0       45.31       50.93      5.10 o 
   5   7   0       25.04       28.84      4.54 o 
   6   7   0      179.65      194.06     10.45 o 
   7   7   0        9.74        8.74      6.36 o 
 -12   8   0       13.40       28.93     11.18 o 
 -11   8   0       38.44       33.35     10.42 o 
 -10   8   0        1.86        0.83      6.37 o 
  -9   8   0        0.00       -1.16      5.17 o 
  -8   8   0      113.06      127.19     10.16 o 
  -7   8   0      896.65      837.52     25.38 o 
  -6   8   0      236.23      239.75      8.06 o 
  -5   8   0     2273.96     2379.64     40.03 o 
  -4   8   0     1051.16      988.05     21.69 o 
  -3   8   0      959.31      925.89     20.77 o 
  -2   8   0      809.92      813.25     22.66 o 
  -1   8   0        0.84       -0.17      2.31 o 
   0   8   0       79.24       75.51      6.23 o 
   1   8   0      570.25      577.40     16.48 o 
   2   8   0      529.10      502.90     14.34 o 
   3   8   0        4.78        4.73      3.15 o 
   4   8   0      100.92      120.88      8.18 o 
   5   8   0       14.01       16.31      4.96 o 
   6   8   0      176.24      206.37     12.89 o 
 -12   9   0       34.32       61.08     13.54 o 
 -11   9   0       18.41       22.66      9.81 o 
 -10   9   0        0.14       13.60     10.39 o 
  -9   9   0       29.03       79.84     17.46 o 
  -8   9   0       25.03       25.38      6.62 o 
  -7   9   0      104.82      103.86     10.61 o 
  -5   9   0       69.46       79.04      7.38 o 
  -4   9   0      712.46      721.98     18.13 o 
  -3   9   0       50.29       62.17      5.66 o 
  -2   9   0        7.67        7.51      3.38 o 
  -1   9   0      176.65      156.26      9.25 o 
   0   9   0      369.14      385.92     13.26 o 
   1   9   0       57.45       54.38      5.99 o 
   2   9   0       76.89       83.97      7.26 o 
   3   9   0       12.68        7.66      3.84 o 
   4   9   0       46.49       56.31      6.32 o 
   5   9   0       19.29       18.08      5.00 o 
 -12  10   0       13.53       33.49     14.86 o 
 -11  10   0        0.69        0.71     10.21 o 
 -10  10   0       66.69       55.92     14.57 o 
  -9  10   0       11.93       13.20      9.73 o 
  -8  10   0       37.91       31.67      7.43 o 
  -7  10   0       24.27       28.87     13.10 o 
  -6  10   0      119.78      119.55      7.61 o 
  -5  10   0      112.39      107.73      7.41 o 
  -4  10   0      239.54      252.72     12.56 o 
  -3  10   0      443.36      426.09     13.83 o 
  -2  10   0      505.85      485.61     15.32 o 
  -1  10   0        0.03       -1.89      3.08 o 
   0  10   0        7.38        9.07      3.95 o 
   1  10   0       13.06       10.81      3.71 o 
   2  10   0       18.12       22.49      4.69 o 
   3  10   0       75.21       79.79      7.35 o 
   4  10   0        0.42       -1.71      3.97 o 
 -12  11   0        3.63        9.82     13.05 o 
 -11  11   0        0.76        4.03     11.88 o 
 -10  11   0        5.56       21.86     12.14 o 
  -9  11   0       61.27       62.12     15.86 o 
  -8  11   0        7.02        6.35      5.56 o 
  -7  11   0       32.07       50.61     24.79 o 
  -6  11   0       10.66        9.35      3.71 o 
  -5  11   0       37.30       28.78      4.64 o 
  -4  11   0        0.23        3.44      3.41 o 
  -3  11   0       27.12       29.11      5.07 o 
  -2  11   0       32.75       45.68      6.07 o 
  -1  11   0       21.35       17.31      4.71 o 
   0  11   0        4.41        2.40      3.44 o 
   1  11   0      129.62      127.43      9.95 o 
   2  11   0      101.36       85.19      7.76 o 
   3  11   0        1.48        4.93      4.44 o 
 -11  12   0       33.06       54.21     16.77 o 
 -10  12   0       34.03       53.43     16.81 o 
  -9  12   0       27.55       40.99     13.97 o 
  -8  12   0        4.18        6.47      8.96 o 
  -7  12   0        0.10        3.05      5.77 o 
  -6  12   0        3.55        7.28      3.84 o 
  -5  12   0       62.49       94.37     14.70 o 
  -4  12   0       29.94       27.86      5.31 o 
  -3  12   0        1.37       -0.52      3.82 o 
  -2  12   0       10.05        8.92      4.22 o 
  -1  12   0      101.41      119.21      8.73 o 
   0  12   0       15.78       11.82      4.73 o 
   1  12   0       13.88       17.53      5.36 o 
   2  12   0       26.24       36.00      7.27 o 
 -10  13   0        3.18       -0.12     10.07 o 
  -9  13   0       60.55       36.27     14.25 o 
  -8  13   0        1.99        4.82      9.30 o 
  -7  13   0       50.35       66.18     11.50 o 
  -6  13   0        0.08        6.03      7.07 o 
  -5  13   0      240.60      222.44     12.62 o 
  -4  13   0       23.72       17.11      5.01 o 
  -3  13   0        0.03        1.81      4.52 o 
  -2  13   0       11.16        9.17      4.82 o 
  -1  13   0       63.19       75.63      7.72 o 
   0  13   0       17.94       19.64      6.01 o 
  -9  14   0      108.57       98.54     21.38 o 
  -8  14   0        0.82        1.66     10.34 o 
  -7  14   0      104.52      127.82     15.88 o 
  -6  14   0      105.03      118.83     15.43 o 
  -5  14   0        1.85        0.94      4.67 o 
  -4  14   0       33.29       45.69     11.21 o 
  -3  14   0        1.22        4.02      4.55 o 
  -2  14   0       76.69       95.61      8.74 o 
  -6  15   0       75.43       86.58     14.37 o 
  -5  15   0      136.60      141.91     13.78 o 
   5 -15   1        0.00        5.26      6.27 o 
   6 -15   1       12.82       12.33      9.60 o 
   1 -14   1        0.02        5.35      6.14 o 
   2 -14   1      305.28      358.04     22.99 o 
   3 -14   1        7.65        4.24      5.20 o 
   4 -14   1        4.59       10.87      5.35 o 
   5 -14   1        0.38        1.67      4.80 o 
   6 -14   1        0.58       -2.33      7.27 o 
   7 -14   1      104.57       87.35     29.05 o 
   8 -14   1       16.01       25.96     13.68 o 
   9 -14   1        1.47       12.51     11.40 o 
  -1 -13   1        7.65        3.10      5.64 o 
   0 -13   1       13.41       19.38      5.69 o 
   1 -13   1        3.82        0.77      4.85 o 
   2 -13   1       37.65       35.42      6.44 o 
   3 -13   1       22.80       25.50      7.18 o 
   4 -13   1        3.27        0.06      4.15 o 
   5 -13   1       88.59       93.17      8.64 o 
   6 -13   1       22.03       19.43      8.16 o 
   7 -13   1       68.80       77.07     12.17 o 
   8 -13   1        4.80       -2.31      6.60 o 
   9 -13   1       15.86       -8.74      8.74 o 
  10 -13   1       64.42       58.14     17.55 o 
  -2 -12   1        5.29        8.84      4.84 o 
  -1 -12   1       42.07       54.15      7.61 o 
   0 -12   1        0.12       -2.06      3.86 o 
   1 -12   1       38.54       40.07      6.48 o 
   2 -12   1       17.19       16.64      4.93 o 
   3 -12   1        3.75        7.81      4.37 o 
   4 -12   1      146.62      129.14      9.40 o 
   5 -12   1      503.25      579.13     43.26 o 
   6 -12   1        4.87       12.22      6.84 o 
   7 -12   1       11.05       22.36      7.58 o 
   8 -12   1       75.26       70.26     10.88 o 
   9 -12   1        8.97       17.54     11.28 o 
  10 -12   1      149.66      166.62     26.05 o 
  11 -12   1       74.74       78.85     18.84 o 
  -3 -11   1      229.67      241.04     13.02 o 
  -2 -11   1       50.31       51.94      7.13 o 
  -1 -11   1       10.86       12.94      4.28 o 
   0 -11   1       42.74       58.09      7.13 o 
   1 -11   1        5.82        6.14      3.90 o 
   2 -11   1      270.04      264.31     16.71 o 
   3 -11   1       23.10       15.38      4.24 o 
   4 -11   1       51.41       59.75      6.18 o 
   5 -11   1        3.26        2.09      3.29 o 
   6 -11   1       10.23        9.15      3.57 o 
   7 -11   1       95.95       93.62     11.47 o 
   8 -11   1       37.75       44.02      8.55 o 
   9 -11   1       52.22       36.24     13.76 o 
  10 -11   1      182.72      233.26     28.99 o 
  11 -11   1       82.82       69.08     17.87 o 
  12 -11   1       52.36       35.64     17.02 o 
  -5 -10   1        0.38        5.44      7.49 o 
  -4 -10   1       18.49       15.87      4.96 o 
  -3 -10   1        0.05        1.52      3.92 o 
  -2 -10   1       80.02       52.81      5.88 o 
  -1 -10   1        3.30        5.81      3.82 o 
   0 -10   1       14.42        7.23      3.85 o 
   1 -10   1      714.86      687.88     19.37 o 
   2 -10   1      612.20      539.41     19.16 o 
   3 -10   1       22.53       21.85      7.11 o 
   4 -10   1        0.66       -2.66      2.66 o 
   5 -10   1      122.35      121.32      9.04 o 
   6 -10   1        1.29       -0.11      2.83 o 
   7 -10   1      182.21      172.91     14.35 o 
   8 -10   1       12.06       11.20      6.14 o 
   9 -10   1        1.10       -5.93      6.88 o 
  10 -10   1       73.07       72.93     16.07 o 
  11 -10   1       22.29       38.17     14.22 o 
  12 -10   1      163.55      243.85     32.05 o 
  -6  -9   1        4.84        8.84      5.76 o 
  -5  -9   1      119.60      129.46      9.37 o 
  -4  -9   1        0.30       -3.27      3.57 o 
  -3  -9   1       10.78       16.85      4.31 o 
  -2  -9   1        5.87        6.62      3.94 o 
  -1  -9   1      464.74      435.60     16.81 o 
   0  -9   1       12.34       17.94      4.76 o 
   1  -9   1        0.16       -2.69      3.08 o 
   2  -9   1      213.85      193.89     17.11 o 
   3  -9   1       85.30       88.74      7.95 o 
   4  -9   1      347.81      309.31     12.75 o 
   5  -9   1      182.40      160.63     15.51 o 
   6  -9   1     2810.09     2855.38     52.21 o 
   7  -9   1       89.47       69.23      9.47 o 
   8  -9   1        3.64        3.61      4.95 o 
   9  -9   1      198.21      202.00     24.14 o 
  10  -9   1        1.21       -1.26      6.60 o 
  11  -9   1        6.34        9.14      9.16 o 
  12  -9   1        9.77        3.32      9.46 o 
  -6  -8   1       37.25       41.54      5.98 o 
  -5  -8   1       21.99       20.93      4.77 o 
  -4  -8   1       18.59       20.80      4.19 o 
  -3  -8   1      148.88      164.41      8.27 o 
  -2  -8   1       24.65       21.16      4.70 o 
  -1  -8   1      729.25      767.65     23.23 o 
   0  -8   1        1.15        6.30      5.36 o 
   1  -8   1       67.23       62.48     10.53 o 
   2  -8   1       63.61       57.35      6.28 o 
   3  -8   1      155.59      166.82      9.85 o 
   4  -8   1      345.41      354.52     12.94 o 
   5  -8   1        1.17        0.21      2.86 o 
   6  -8   1      403.90      461.57     11.62 o 
   7  -8   1       29.84       50.89      8.84 o 
   8  -8   1       77.66       93.64      8.86 o 
   9  -8   1       63.40       71.72     11.08 o 
  10  -8   1       17.35        0.59      6.65 o 
  11  -8   1        6.74        7.02      8.10 o 
  12  -8   1        7.24        8.08      9.50 o 
  -7  -7   1       14.49       13.67      6.46 o 
  -6  -7   1       56.77       54.75      6.13 o 
  -5  -7   1       60.93       65.38      7.85 o 
  -4  -7   1       26.63       25.42      3.78 o 
  -3  -7   1      239.68      257.38     15.16 o 
  -2  -7   1      421.82      400.86     15.16 o 
  -1  -7   1      125.43      126.28      9.71 o 
   0  -7   1        2.59       -0.64      2.42 o 
   1  -7   1       11.05        5.15      2.95 o 
   2  -7   1       34.44       31.73      3.33 o 
   3  -7   1      312.28      331.72     13.00 o 
   4  -7   1      210.08      195.98     14.49 o 
   5  -7   1        0.70       -0.81      2.19 o 
   6  -7   1       53.49       62.15      4.88 o 
   7  -7   1        0.40        1.14      3.59 o 
   8  -7   1      310.28      325.59     14.36 o 
   9  -7   1       16.95       12.90      7.12 o 
  10  -7   1       18.74       21.18      8.62 o 
  11  -7   1        0.00        1.99      7.24 o 
  12  -7   1       17.10       12.23     10.34 o 
  -7  -6   1        0.00        1.45      4.83 o 
  -6  -6   1      105.57      108.96      7.13 o 
  -5  -6   1      132.70      129.79      6.69 o 
  -4  -6   1      115.66      112.52      6.01 o 
  -3  -6   1      389.14      349.77     12.24 o 
  -2  -6   1      142.07      144.99      9.90 o 
  -1  -6   1      102.88       80.81      5.62 o 
   0  -6   1      361.17      362.08     11.92 o 
   1  -6   1        0.08        0.18      1.69 o 
   2  -6   1      443.46      546.61     13.03 o 
   3  -6   1      107.44      100.75      5.69 o 
   4  -6   1      448.24      398.63     10.80 o 
   5  -6   1      424.49      430.25     11.43 o 
   6  -6   1       36.63       32.26      4.89 o 
   7  -6   1       11.97       10.13      3.95 o 
   8  -6   1       63.25       73.77      7.84 o 
   9  -6   1       88.58      105.37     13.06 o 
  10  -6   1        1.16        3.69      6.51 o 
  11  -6   1        0.43       -2.46      7.09 o 
  12  -6   1      158.13      185.53     34.52 o 
  -9  -5   1       71.29       94.32     28.43 o 
  -8  -5   1      112.15       92.27     25.07 o 
  -7  -5   1      147.37      133.90      9.93 o 
  -6  -5   1       53.65       62.46      5.30 o 
  -5  -5   1       25.06       17.71      2.98 o 
  -4  -5   1      253.73      275.20      7.74 o 
  -3  -5   1       18.61       11.05      3.19 o 
  -2  -5   1      994.29     1011.35     22.54 o 
  -1  -5   1        1.29        2.10      1.94 o 
   0  -5   1       44.98       43.83      4.17 o 
   1  -5   1     1903.61     2024.82     37.10 o 
   2  -5   1      250.52      237.76      7.37 o 
   3  -5   1      138.92      141.70      6.41 o 
   4  -5   1     2160.22     2314.89     42.11 o 
   5  -5   1      173.46      192.34      6.60 o 
   6  -5   1        9.70        6.33      4.21 o 
   7  -5   1       73.54       86.91      7.95 o 
   8  -5   1      505.56      547.31     19.39 o 
   9  -5   1       22.96       34.01      8.65 o 
  10  -5   1        5.24        4.35      7.99 o 
  11  -5   1       62.05       41.97     21.87 o 
  12  -5   1       37.39       43.99     20.81 o 
  -9  -4   1        1.08        2.74     16.29 o 
  -8  -4   1       69.20       74.44     18.03 o 
  -7  -4   1      335.28      343.33     13.37 o 
  -6  -4   1       81.84       71.28      4.80 o 
  -5  -4   1       83.15       67.24      4.39 o 
  -4  -4   1       78.44       88.46      5.08 o 
  -3  -4   1      270.53      298.44     13.37 o 
  -2  -4   1      204.49      199.72      8.34 o 
  -1  -4   1      453.49      451.39     11.36 o 
   0  -4   1     1058.76     1089.77     24.54 o 
   1  -4   1      279.89      294.04     10.30 o 
   2  -4   1     1886.61     1806.04     37.98 o 
   3  -4   1       13.42        6.39      1.84 o 
   4  -4   1      177.62      215.28      6.54 o 
   5  -4   1       62.08       84.59      3.84 o 
   6  -4   1      140.82      151.92      9.37 o 
   7  -4   1       85.94      107.23      8.94 o 
   8  -4   1      770.14      762.72     24.00 o 
   9  -4   1      101.87      105.29     13.31 o 
  10  -4   1       70.69       74.57     13.06 o 
  11  -4   1        0.02       -7.19     13.13 o 
  12  -4   1      133.39      165.97     33.86 o 
 -10  -3   1        1.45       -7.25     15.75 o 
  -9  -3   1        9.59       10.91     15.91 o 
  -8  -3   1      210.62      203.01     18.32 o 
  -7  -3   1       78.91       84.85      8.30 o 
  -6  -3   1      791.05      760.31     15.37 o 
  -5  -3   1        0.28       -1.71      1.76 o 
  -4  -3   1        3.99        2.15      2.34 o 
  -3  -3   1       38.21       29.96      3.44 o 
  -2  -3   1     1515.76     1688.77     32.07 o 
  -1  -3   1       41.13       40.66      4.52 o 
   0  -3   1       49.40       48.37      4.52 o 
   1  -3   1     1263.74     1258.28     26.23 o 
   2  -3   1      283.58      253.89     10.68 o 
   3  -3   1     2081.43     2209.05     45.40 o 
   4  -3   1     1401.23     1554.23     28.70 o 
   5  -3   1      370.68      387.39     24.46 o 
   6  -3   1        4.84        7.04      3.66 o 
   7  -3   1      307.74      310.86     13.53 o 
   8  -3   1      202.09      205.06     13.06 o 
   9  -3   1      654.55      641.05     22.56 o 
  10  -3   1       97.70       63.76     20.50 o 
  11  -3   1        0.81        5.79     16.10 o 
  12  -3   1       33.25       45.25     21.54 o 
 -10  -2   1        0.73       -3.78     15.22 o 
  -9  -2   1       27.71       11.43     14.00 o 
  -8  -2   1       41.86       41.82     19.05 o 
  -7  -2   1      137.52      137.96     14.82 o 
  -6  -2   1        8.12        1.94      1.99 o 
  -5  -2   1        0.06        1.92      1.65 o 
  -4  -2   1      239.93      240.11      7.02 o 
  -3  -2   1     4658.95     5128.44    105.55 o 
  -2  -2   1       73.03       59.90      4.48 o 
  -1  -2   1       97.28       97.39      3.95 o 
   0  -2   1       39.59       20.47      3.99 o 
   1  -2   1      976.70      915.46     23.12 o 
   2  -2   1      604.95      571.25     11.49 o 
   3  -2   1        0.17       -0.52      2.22 o 
   4  -2   1      381.71      435.44     16.61 o 
   5  -2   1      116.28      134.65      8.07 o 
   6  -2   1       68.26       63.62      6.42 o 
   7  -2   1     1650.79     1698.27     41.63 o 
   8  -2   1      625.56      612.32     26.64 o 
   9  -2   1        0.32       -0.39      6.79 o 
  10  -2   1        3.13       -4.91     11.81 o 
  11  -2   1      116.75      145.64     30.28 o 
  12  -2   1        0.37       11.95     18.03 o 
 -11  -1   1       47.67       42.14     21.93 o 
 -10  -1   1       61.47       81.94     23.82 o 
  -9  -1   1       28.06       34.97     17.36 o 
  -8  -1   1        0.58       10.02      5.93 o 
  -7  -1   1        0.95       -2.10      4.26 o 
  -6  -1   1       34.36       38.47      4.53 o 
  -5  -1   1      172.44      200.89      5.58 o 
  -4  -1   1       25.59       25.69      2.44 o 
  -3  -1   1      242.38      291.38      7.16 o 
  -2  -1   1        7.58        8.98      2.34 o 
  -1  -1   1     1711.54     1745.86     35.57 o 
   0  -1   1     1878.88     2034.12     65.88 o 
   1  -1   1    19909.76    18637.79    307.40 o 
   2  -1   1       30.62       28.00      2.12 o 
   3  -1   1      175.89      163.65      5.02 o 
   4  -1   1      365.15      412.42     11.82 o 
   5  -1   1       31.67       29.61      2.79 o 
   6  -1   1      562.41      547.80     14.42 o 
   7  -1   1      297.53      305.21     17.85 o 
   8  -1   1       94.51       75.63     10.85 o 
   9  -1   1      192.93      227.24     21.83 o 
  10  -1   1       64.16       33.50     17.89 o 
  11  -1   1      276.24      293.54     43.85 o 
 -11   0   1        0.21        2.33     16.95 o 
 -10   0   1       56.09       51.24     19.94 o 
  -9   0   1       10.83       19.13     13.52 o 
  -8   0   1      373.27      423.81     27.48 o 
  -7   0   1      203.03      191.25     13.46 o 
  -6   0   1      119.87      128.94      5.50 o 
  -5   0   1      113.92      132.22      4.39 o 
  -4   0   1      172.76      190.49      5.65 o 
  -3   0   1        9.86        8.24      1.97 o 
  -2   0   1     1966.77     1975.44     34.42 o 
  -1   0   1      625.66      571.95     12.33 o 
   0   0   1      112.00       88.57      3.94 o 
   1   0   1       17.57       12.21      1.50 o 
   2   0   1       42.90       47.10      2.67 o 
   3   0   1       45.21       48.19      3.80 o 
   4   0   1      309.60      318.85      9.74 o 
   5   0   1       76.44       97.01      5.67 o 
   6   0   1        1.28        1.16      2.42 o 
   7   0   1      745.00      761.71     30.20 o 
   8   0   1       41.77       49.78      9.16 o 
   9   0   1        3.11       13.37     14.73 o 
  10   0   1      124.48      171.24     32.27 o 
  11   0   1       21.01       -1.63     16.99 o 
 -12   1   1       44.20       56.63     24.71 o 
 -11   1   1      220.24      230.63     37.06 o 
 -10   1   1      224.76      239.15     35.62 o 
  -9   1   1      114.99      129.35     25.01 o 
  -8   1   1       40.88       58.81     10.55 o 
  -7   1   1      240.43      264.98     20.74 o 
  -6   1   1      161.03      191.00      7.76 o 
  -5   1   1      222.10      212.40      5.53 o 
  -4   1   1     1328.34     1331.76     32.52 o 
  -3   1   1       30.24       32.68      2.11 o 
  -2   1   1     1150.29     1109.66     19.72 o 
  -1   1   1      641.69      625.77     11.27 o 
   0   1   1      824.71      814.49     22.04 o 
   1   1   1     1199.67     1140.29     16.58 o 
   2   1   1      254.20      270.23      5.48 o 
   3   1   1        3.69        3.08      1.15 o 
   4   1   1        5.20        5.73      1.84 o 
   5   1   1        1.62        4.44      2.04 o 
   6   1   1      148.88      154.30      8.61 o 
   7   1   1      126.97      148.37     13.82 o 
   8   1   1       36.97       45.74      9.45 o 
   9   1   1       55.35       59.47     11.14 o 
  10   1   1        0.51       -2.92     15.19 o 
  11   1   1        3.76        5.05     17.31 o 
 -12   2   1        0.31        3.80     15.95 o 
 -11   2   1       13.73       -3.66     12.69 o 
 -10   2   1      103.79       87.36     22.18 o 
  -9   2   1      180.89      169.58     27.35 o 
  -8   2   1      478.42      466.81     44.02 o 
  -7   2   1      217.11      212.69     27.47 o 
  -6   2   1        4.99       -0.52      2.94 o 
  -5   2   1       89.95       82.56      6.34 o 
  -4   2   1       83.10       83.08      7.92 o 
  -3   2   1       28.33       32.60      1.90 o 
  -2   2   1      325.35      296.03      7.39 o 
  -1   2   1        4.47        3.53      1.00 o 
   0   2   1     2465.31     2278.81     46.32 o 
   1   2   1       34.77       28.70      1.88 o 
   2   2   1      280.01      286.88     12.65 o 
   3   2   1      456.13      525.64     10.09 o 
   4   2   1      646.95      687.64     12.79 o 
   5   2   1        8.13        5.75      3.49 o 
   6   2   1      114.63      124.20      7.30 o 
   7   2   1       10.77        4.75      5.35 o 
   8   2   1       18.64       32.97      8.12 o 
   9   2   1       10.59       13.43     15.48 o 
  10   2   1       10.31       14.09     17.99 o 
 -12   3   1      131.97      124.86     29.70 o 
 -11   3   1       81.26       55.17     19.68 o 
 -10   3   1      231.36      158.69     28.50 o 
  -9   3   1       45.36       23.64      7.64 o 
  -8   3   1       15.40       12.52      5.24 o 
  -7   3   1      163.06      170.71     10.38 o 
  -6   3   1      554.61      603.84     17.92 o 
  -5   3   1     2012.69     2228.97     48.69 o 
  -4   3   1      193.00      192.91      5.93 o 
  -3   3   1      138.86      138.87      7.38 o 
  -2   3   1        2.07        3.56      1.31 o 
  -1   3   1      579.57      558.91     10.41 o 
   0   3   1     2790.45     2607.69     53.61 o 
   1   3   1      857.45      889.88     17.45 o 
   2   3   1     1172.68     1180.57     17.46 o 
   3   3   1      250.26      267.23      6.32 o 
   4   3   1        0.16        2.03      1.56 o 
   5   3   1      352.72      322.86      7.91 o 
   6   3   1      248.05      191.76      9.50 o 
   7   3   1       96.84       87.14      8.90 o 
   8   3   1       22.88       39.00     18.16 o 
   9   3   1       56.98       50.30     21.34 o 
  10   3   1        3.90       -5.08     15.91 o 
 -12   4   1       24.82       25.79     19.13 o 
 -11   4   1       15.21        4.85     13.31 o 
 -10   4   1       46.00       58.39     11.17 o 
  -9   4   1        5.13        4.35      5.55 o 
  -8   4   1        1.98        6.81      4.37 o 
  -7   4   1       60.04       75.33     29.58 o 
  -6   4   1      741.73      761.04     22.26 o 
  -5   4   1      217.56      237.82      9.22 o 
  -4   4   1        2.79        2.67      1.45 o 
  -3   4   1        0.22       -0.81      1.13 o 
  -2   4   1     1583.75     1675.10     27.14 o 
  -1   4   1       85.85       84.83      4.45 o 
   0   4   1     1221.09     1142.93     54.47 o 
   1   4   1        9.81        7.67      1.89 o 
   2   4   1      179.79      201.13      5.45 o 
   3   4   1       14.56       15.92      2.21 o 
   4   4   1        3.70        3.59      1.89 o 
   5   4   1      281.27      234.08      7.80 o 
   6   4   1       17.26       16.56      5.40 o 
   7   4   1       20.00       14.28      5.31 o 
   8   4   1       82.38       64.58     11.79 o 
   9   4   1      101.69       96.32     28.45 o 
 -12   5   1        0.04      -11.65     11.65 o 
 -11   5   1       19.65       19.42      8.99 o 
 -10   5   1        0.65       -2.26      6.05 o 
  -9   5   1        4.66        1.83      8.30 o 
  -8   5   1      140.93      185.14     15.74 o 
  -7   5   1      419.64      431.01     19.88 o 
  -6   5   1        9.88       11.95      3.43 o 
  -5   5   1      182.47      197.07      6.39 o 
  -4   5   1       30.80       24.09      2.61 o 
  -3   5   1      594.80      575.81     13.35 o 
  -2   5   1      277.85      286.40      7.32 o 
  -1   5   1     2865.84     3133.99     49.39 o 
   0   5   1      836.61      892.97     25.27 o 
   1   5   1      464.16      503.06     11.72 o 
   2   5   1      351.57      314.45      7.55 o 
   3   5   1      154.00      133.92      5.86 o 
   4   5   1      762.97      740.80     14.12 o 
   5   5   1      838.56      754.12     16.31 o 
   6   5   1        6.62        7.91      3.61 o 
   7   5   1       62.65       56.83     10.44 o 
   8   5   1        0.19        6.42      7.82 o 
 -13   6   1        0.83       17.70     17.44 o 
 -12   6   1       32.02       35.72     11.58 o 
 -11   6   1       14.88       11.93      8.03 o 
 -10   6   1       18.38        9.32      9.57 o 
  -9   6   1       60.23       57.87     10.31 o 
  -8   6   1        9.69       26.46      7.06 o 
  -7   6   1      126.59      117.90     11.42 o 
  -6   6   1       20.66       14.19      3.67 o 
  -5   6   1        0.02        0.12      1.61 o 
  -4   6   1       13.92       18.17      2.70 o 
  -3   6   1        9.31        9.56      2.07 o 
  -2   6   1     1536.44     1608.05     27.64 o 
  -1   6   1      206.67      168.35      5.97 o 
   0   6   1      277.62      270.50     10.40 o 
   1   6   1      647.65      596.05     18.29 o 
   2   6   1      499.11      504.69     11.01 o 
   3   6   1      973.87      925.04     16.71 o 
   4   6   1       59.90       60.67      7.31 o 
   5   6   1       58.12       50.87      5.05 o 
   6   6   1       28.43       26.46      4.80 o 
   7   6   1        0.30        4.86      5.63 o 
   8   6   1        8.03       20.90     14.80 o 
 -13   7   1       16.77       28.08     21.86 o 
 -12   7   1      171.36      137.42     18.58 o 
 -11   7   1        2.81       10.08      7.77 o 
 -10   7   1        9.88       10.25      7.39 o 
  -9   7   1      195.41      224.34     18.61 o 
  -8   7   1      166.19      140.16     13.65 o 
  -7   7   1        9.55       17.26      4.68 o 
  -5   7   1       36.77       31.91      3.96 o 
  -4   7   1       71.69       66.19      4.43 o 
  -3   7   1       29.84       28.83      4.26 o 
  -2   7   1       39.92       42.64      6.45 o 
  -1   7   1      114.35      110.10      6.68 o 
   0   7   1       71.84       25.92     18.62 o 
   1   7   1      264.14      285.58     11.27 o 
   2   7   1      391.51      382.22     10.58 o 
   3   7   1        4.52        7.91      2.91 o 
   4   7   1       41.16       44.06      4.81 o 
   5   7   1       26.96       24.04      4.30 o 
   6   7   1      210.75      227.67     12.95 o 
   7   7   1      554.06      626.73     23.96 o 
 -12   8   1       10.60        6.53     11.40 o 
 -11   8   1       87.58       67.95     12.81 o 
 -10   8   1      460.28      448.39     25.07 o 
  -9   8   1       63.27       33.69     16.88 o 
  -8   8   1      971.88     1003.02     37.37 o 
  -7   8   1       36.50       88.79     10.27 o 
  -6   8   1       30.07       25.05      4.04 o 
  -5   8   1       23.23       19.17      3.34 o 
  -4   8   1       36.77       31.30      3.73 o 
  -3   8   1      194.72      213.01      9.10 o 
  -2   8   1      686.58      679.79     17.16 o 
  -1   8   1      229.82      230.62      9.22 o 
   0   8   1      112.49      117.81      7.55 o 
   1   8   1      194.99      174.77     14.04 o 
   2   8   1       81.91       73.69      5.49 o 
   3   8   1       22.04       12.81      3.90 o 
   4   8   1        0.59        3.93      3.20 o 
   5   8   1        0.07        3.02      4.71 o 
   6   8   1        0.62        4.68      4.81 o 
 -12   9   1       55.69       56.20     31.84 o 
 -11   9   1        2.40        6.45      8.32 o 
 -10   9   1        6.24        9.50     12.72 o 
  -9   9   1      169.75      147.56     47.42 o 
  -8   9   1      197.18      186.96     21.03 o 
  -7   9   1      132.34      134.72     15.22 o 
  -6   9   1       15.68       17.48      5.18 o 
  -5   9   1       10.63       12.29      3.18 o 
  -4   9   1      110.01      104.06      7.50 o 
  -3   9   1      247.04      240.39      9.48 o 
  -2   9   1      159.63      113.47      7.54 o 
  -1   9   1      207.29      187.36      9.90 o 
   0   9   1      171.21      163.45     10.18 o 
   1   9   1       17.59        7.61      3.27 o 
   2   9   1      123.00      102.85      7.94 o 
   3   9   1        0.93        6.94      3.57 o 
   4   9   1       51.05       63.74     10.69 o 
   5   9   1        0.49        0.96      4.67 o 
 -12  10   1       12.16       21.38     14.41 o 
 -11  10   1        0.69       -2.52      9.03 o 
 -10  10   1       69.51       89.16     18.88 o 
  -9  10   1      268.54      282.84     30.13 o 
  -8  10   1       45.72       54.73     13.49 o 
  -7  10   1      264.07      269.12     16.98 o 
  -6  10   1       20.70       22.60      3.87 o 
  -5  10   1      130.09      136.20      8.21 o 
  -4  10   1      557.34      505.36     14.99 o 
  -3  10   1      227.27      192.65     10.24 o 
  -2  10   1      195.69      193.32     10.43 o 
  -1  10   1       25.97       22.66      4.56 o 
   0  10   1       14.56       19.03      4.10 o 
   1  10   1        0.19       -1.14      3.25 o 
   2  10   1       38.04       36.51      5.28 o 
   3  10   1        0.03        3.10      3.98 o 
   4  10   1        7.04       12.36      5.30 o 
 -12  11   1      177.84      179.93     28.80 o 
 -11  11   1        5.86        1.13     11.11 o 
 -10  11   1       98.39      102.83     19.89 o 
  -9  11   1       64.47       76.65     17.34 o 
  -8  11   1       10.47        6.87      8.48 o 
  -7  11   1       70.47       63.06     10.21 o 
  -6  11   1       56.56       50.77      7.32 o 
  -5  11   1      148.21      142.24     11.78 o 
  -4  11   1       25.73       22.32      4.58 o 
  -3  11   1        0.00       -0.58      3.27 o 
  -2  11   1        4.30        4.03      3.80 o 
  -1  11   1       20.49       29.41      4.71 o 
   0  11   1        3.23        5.83      3.71 o 
   1  11   1        0.01       -0.67      3.45 o 
   2  11   1       68.38       71.04      7.66 o 
   3  11   1        6.34        8.47      5.21 o 
 -11  12   1       32.79       28.95     14.02 o 
 -10  12   1       37.19       32.74     13.92 o 
  -9  12   1      128.64      151.90     23.43 o 
  -8  12   1       16.59       21.54     11.16 o 
  -7  12   1        7.17       10.19      6.59 o 
  -6  12   1       86.75       76.04      8.33 o 
  -5  12   1       23.57       33.26      5.43 o 
  -4  12   1       27.53       31.10      5.39 o 
  -3  12   1      251.01      283.52     15.09 o 
  -2  12   1       24.23       35.57      5.24 o 
  -1  12   1        1.29       -2.44      3.62 o 
   0  12   1      213.85      224.66     13.32 o 
   1  12   1        1.12        1.42      3.92 o 
   2  12   1       39.14       47.93     13.99 o 
 -10  13   1       25.18       43.01     15.99 o 
  -9  13   1        0.31       24.89     12.44 o 
  -8  13   1      181.81      216.00     27.82 o 
  -7  13   1       14.42       20.52      7.99 o 
  -6  13   1        5.64        1.13      7.85 o 
  -5  13   1        6.42       15.21      4.98 o 
  -4  13   1        1.08        0.42      4.14 o 
  -3  13   1       24.62       28.00      5.23 o 
  -2  13   1       99.25      123.23      9.14 o 
  -1  13   1       52.97       60.53      8.09 o 
   0  13   1       63.16       70.74     12.67 o 
  -9  14   1        7.96        7.42     10.48 o 
  -8  14   1        7.79       10.52     11.51 o 
  -7  14   1       20.79       28.88      9.69 o 
  -6  14   1       11.30        9.12     12.28 o 
  -5  14   1        0.00       -4.22      4.81 o 
  -4  14   1      102.55      123.42      9.18 o 
  -3  14   1        9.06       -1.38      4.25 o 
  -2  14   1      182.57      224.20     21.68 o 
   5 -15   2        0.12       -3.47      7.80 o 
   6 -15   2       11.77        0.75     12.31 o 
   1 -14   2       12.58       16.63      7.45 o 
   2 -14   2       70.96       77.97      9.17 o 
   3 -14   2       35.97       34.80      7.04 o 
   4 -14   2       75.76       83.72      9.08 o 
   5 -14   2        0.86       -4.00      4.77 o 
   6 -14   2        0.10       -5.12      6.51 o 
   7 -14   2       45.03       49.77     11.42 o 
   8 -14   2        0.02       -3.28      7.38 o 
   9 -14   2        0.62        4.50     11.62 o 
  -1 -13   2        6.93       19.02      6.77 o 
   0 -13   2       93.90       92.50      9.77 o 
   1 -13   2        0.02       -1.57      5.10 o 
   2 -13   2        1.95       -0.33      4.49 o 
   3 -13   2        0.13        4.18      5.04 o 
   4 -13   2        0.20        5.60      4.28 o 
   5 -13   2        0.76        2.95      4.50 o 
   6 -13   2       11.43        5.63      7.31 o 
   7 -13   2       45.39       76.11     12.09 o 
   8 -13   2        5.81       -6.68      6.68 o 
   9 -13   2       41.37        4.04     10.92 o 
  10 -13   2       17.18       23.29     13.61 o 
  -2 -12   2        0.08        4.24      5.10 o 
  -1 -12   2       99.59       87.92      9.07 o 
   0 -12   2        1.41        4.78      4.79 o 
   1 -12   2      236.83      270.71     19.93 o 
   2 -12   2        1.45        4.59      4.60 o 
   3 -12   2       12.10        4.94      3.97 o 
   4 -12   2       49.20       50.87      6.57 o 
   5 -12   2        0.30       -0.73      3.81 o 
   6 -12   2       22.95       25.14      7.75 o 
   7 -12   2        8.00        4.49      6.12 o 
   8 -12   2       11.06        3.05      6.39 o 
   9 -12   2       33.47       30.26     13.40 o 
  10 -12   2        0.11       -9.21      9.52 o 
  11 -12   2        2.88        6.97     11.79 o 
  -3 -11   2       52.73       45.96      6.60 o 
  -2 -11   2        1.47        3.95      4.07 o 
  -1 -11   2       53.23       56.32      7.19 o 
   0 -11   2       85.47      104.41     10.04 o 
   1 -11   2       38.03       35.31      6.75 o 
   2 -11   2       27.79       22.10      5.96 o 
   3 -11   2       48.71       35.66      6.38 o 
   4 -11   2      104.44      123.09     10.27 o 
   5 -11   2       31.35       31.36      5.94 o 
   6 -11   2        7.89        6.44      5.67 o 
   7 -11   2      188.23      175.87     22.04 o 
   8 -11   2       41.76       50.01      9.57 o 
   9 -11   2       33.10       30.55     12.34 o 
  10 -11   2       13.49       16.63     11.97 o 
  11 -11   2        4.98        1.89     10.90 o 
  -5 -10   2        7.70       10.68      5.10 o 
  -4 -10   2      147.39      165.78     10.76 o 
  -3 -10   2        1.05       -3.65      3.65 o 
  -2 -10   2        1.68        2.53      3.89 o 
  -1 -10   2        3.97        4.71      4.87 o 
   0 -10   2       61.72       66.32      8.14 o 
   1 -10   2       52.59       43.37      6.98 o 
   2 -10   2        4.23        4.24      4.20 o 
   3 -10   2        0.27        1.06      3.69 o 
   4 -10   2       15.80       15.09      4.52 o 
   5 -10   2      272.81      271.48     13.00 o 
   6 -10   2       33.11       30.37      7.10 o 
   7 -10   2       51.84       41.50      8.15 o 
   8 -10   2       58.86       47.57     13.76 o 
   9 -10   2        1.49        4.18      6.29 o 
  10 -10   2       52.34       36.26     13.85 o 
  11 -10   2       31.08       60.53     17.26 o 
  12 -10   2       17.07        8.83     12.70 o 
  -6  -9   2       62.31       68.99      7.63 o 
  -5  -9   2       64.22       70.24      7.35 o 
  -4  -9   2        0.24       -0.08      3.47 o 
  -3  -9   2       40.21       38.94      5.21 o 
  -2  -9   2       82.11       70.68      8.34 o 
  -1  -9   2        4.95        1.77      3.75 o 
   0  -9   2       65.52       53.06      6.85 o 
   1  -9   2        7.88        3.89      3.56 o 
   2  -9   2      118.76      110.76     10.22 o 
   3  -9   2       49.30       54.29      6.39 o 
   4  -9   2       22.68       21.85      4.76 o 
   5  -9   2        8.13        6.48      3.90 o 
   6  -9   2      157.21      155.08      9.86 o 
   7  -9   2       18.22       16.36      5.98 o 
   8  -9   2        0.13        0.82      5.16 o 
   9  -9   2      237.73      252.69     18.19 o 
  10  -9   2       76.31       66.11     15.65 o 
  11  -9   2       75.46       75.76     17.56 o 
  12  -9   2        1.57       11.88     12.28 o 
  -6  -8   2       26.71       23.52      5.29 o 
  -5  -8   2       67.93       84.33      9.06 o 
  -4  -8   2      252.60      244.27     10.53 o 
  -3  -8   2      395.75      390.85     16.45 o 
  -2  -8   2      243.65      225.63     13.56 o 
  -1  -8   2      327.99      354.55     14.78 o 
   0  -8   2       12.69       16.96      4.36 o 
   1  -8   2      368.43      353.35     13.83 o 
   2  -8   2       16.99       14.93      4.04 o 
   3  -8   2      153.54      147.52     12.54 o 
   4  -8   2      853.15      853.58     42.08 o 
   5  -8   2     1289.32     1307.27     53.34 o 
   6  -8   2     1402.67     1409.81     33.36 o 
   7  -8   2      126.52      122.43      9.57 o 
   8  -8   2        5.05        7.16      4.60 o 
   9  -8   2        0.00        0.66      4.79 o 
  10  -8   2        1.29        0.58      6.61 o 
  11  -8   2        4.17        0.04      7.85 o 
  12  -8   2       14.42        9.70      9.93 o 
  -7  -7   2        0.32        2.76      5.83 o 
  -6  -7   2       96.00       95.64      7.50 o 
  -5  -7   2        3.95        3.21      3.50 o 
  -4  -7   2      516.26      483.22     12.50 o 
  -3  -7   2      238.66      253.25     12.70 o 
  -2  -7   2      520.45      558.41     23.54 o 
  -1  -7   2       91.36      107.19     10.39 o 
   0  -7   2       45.10       13.89     17.48 o 
   1  -7   2      251.46      244.26     12.76 o 
   2  -7   2      408.77      423.42     14.00 o 
   3  -7   2      296.91      289.74     20.85 o 
   4  -7   2       15.15       23.90      3.79 o 
   5  -7   2        0.53        0.48      2.29 o 
   6  -7   2       69.98       61.30     10.09 o 
   7  -7   2       15.96       15.21      4.73 o 
   8  -7   2      583.72      484.94     21.42 o 
   9  -7   2      256.86      218.07     14.29 o 
  10  -7   2      236.86      201.44     19.22 o 
  11  -7   2        0.87        1.12      7.50 o 
  12  -7   2       18.10        3.83     16.31 o 
  -7  -6   2        0.12        5.81      5.41 o 
  -6  -6   2        1.40        0.11      2.92 o 
  -5  -6   2       34.58       31.33      3.83 o 
  -4  -6   2       24.31       22.70      4.06 o 
  -3  -6   2       97.25       84.21      6.83 o 
  -2  -6   2       36.42       38.72      4.59 o 
  -1  -6   2      713.85      708.20     44.94 o 
   0  -6   2     1313.84     1593.23     31.39 o 
   1  -6   2      722.99      729.29     19.55 o 
   2  -6   2       23.18       21.31      3.49 o 
   3  -6   2       47.91       61.77      5.02 o 
   4  -6   2      590.49      599.91     14.29 o 
   5  -6   2      119.67      104.23      5.85 o 
   6  -6   2       59.96       59.71      6.95 o 
   7  -6   2       96.20       94.22      8.36 o 
   8  -6   2       60.61       80.95     13.13 o 
   9  -6   2        5.10       -6.48      8.35 o 
  10  -6   2       27.63       23.00      8.55 o 
  11  -6   2        9.59       12.63      9.03 o 
  12  -6   2        2.55        4.16     15.47 o 
  -9  -5   2      399.65      440.42     51.52 o 
  -8  -5   2        6.31       -1.03     14.89 o 
  -7  -5   2        3.24        1.19      4.13 o 
  -6  -5   2      237.42      258.40      8.83 o 
  -5  -5   2      199.46      196.20      8.56 o 
  -4  -5   2       75.26       67.97      5.58 o 
  -3  -5   2      362.41      359.64     11.89 o 
  -2  -5   2      699.72      744.20     20.41 o 
  -1  -5   2      402.92      413.04     14.18 o 
   0  -5   2      370.67      446.08     11.19 o 
   1  -5   2        8.95        3.40      2.24 o 
   2  -5   2       49.62       47.52      8.74 o 
   3  -5   2      173.33      177.61      6.17 o 
   4  -5   2      128.13      191.37     10.93 o 
   5  -5   2        3.70        6.13      2.24 o 
   6  -5   2      565.78      574.98     22.72 o 
   7  -5   2       23.20       31.05      5.62 o 
   8  -5   2      951.67      910.06     26.99 o 
   9  -5   2        0.60        1.47      4.74 o 
  10  -5   2       21.45       29.14      9.35 o 
  11  -5   2       23.21       32.00     18.11 o 
  12  -5   2       52.88       85.66     26.69 o 
  -9  -4   2        3.72       -0.69     15.96 o 
  -8  -4   2       58.07       55.16     19.59 o 
  -7  -4   2      107.05       97.71      7.27 o 
  -6  -4   2        5.43        4.51      2.42 o 
  -5  -4   2       69.53       82.30      5.26 o 
  -4  -4   2       37.70       38.20      4.05 o 
  -3  -4   2      609.48      669.63     17.40 o 
  -2  -4   2        2.30        1.70      1.97 o 
  -1  -4   2      135.79      144.21      5.76 o 
   0  -4   2      545.24      547.46     14.48 o 
   1  -4   2     1169.40     1051.75     37.35 o 
   2  -4   2      187.11      210.41      7.08 o 
   3  -4   2     1441.75     1507.07     28.18 o 
   4  -4   2     2329.13     2531.82     45.50 o 
   5  -4   2      569.19      673.71     15.00 o 
   6  -4   2       93.26      104.92     13.73 o 
   7  -4   2      448.98      454.49     16.76 o 
   8  -4   2       13.09        3.28      5.43 o 
   9  -4   2      107.85      117.32     11.02 o 
  10  -4   2        1.44        2.40     11.89 o 
  11  -4   2       30.03       33.06     18.41 o 
  12  -4   2       82.33      106.08     28.25 o 
 -10  -3   2        1.56       -8.14     16.65 o 
  -9  -3   2       24.96       41.40     19.12 o 
  -8  -3   2       27.64       18.23     13.40 o 
  -7  -3   2        2.82        3.63      3.39 o 
  -6  -3   2       79.81       64.11      4.60 o 
  -5  -3   2       12.68       17.14      2.99 o 
  -4  -3   2      485.65      570.24     14.91 o 
  -3  -3   2      282.87      358.30     13.50 o 
  -2  -3   2       43.84       38.22      3.43 o 
   0  -3   2       13.38       17.01      2.38 o 
   1  -3   2     1161.91     1118.83     29.18 o 
   2  -3   2     1497.56     1424.58     26.07 o 
   3  -3   2        0.83        0.23      1.80 o 
   4  -3   2      877.84     1007.05     19.98 o 
   5  -3   2      568.20      650.36     14.34 o 
   6  -3   2       13.90        8.53      3.68 o 
   7  -3   2       86.47       82.29      8.18 o 
   8  -3   2      176.28      163.71     11.75 o 
   9  -3   2      361.38      353.45     19.46 o 
  10  -3   2       39.53       34.58     16.86 o 
  11  -3   2        0.01        8.08     15.69 o 
  12  -3   2      200.75      165.18     35.43 o 
 -10  -2   2        5.82        6.52     16.48 o 
  -9  -2   2       83.03       77.96     22.05 o 
  -8  -2   2        4.91       15.47     12.25 o 
  -7  -2   2      259.67      296.66     12.68 o 
  -6  -2   2      512.80      562.27     13.22 o 
  -5  -2   2       11.85       17.45      2.70 o 
  -4  -2   2     1079.23     1175.02     24.40 o 
  -3  -2   2      256.49      250.16     49.57 o 
  -2  -2   2     1194.94     1274.17     28.47 o 
  -1  -2   2      799.92      817.51     16.07 o 
   0  -2   2     3539.14     3670.88    104.78 o 
   1  -2   2     1887.26     1808.12     35.72 o 
   2  -2   2      262.53      241.39      7.04 o 
   3  -2   2      718.69      711.63     14.37 o 
   4  -2   2       10.01        2.27      1.60 o 
   5  -2   2      229.11      209.56      6.80 o 
   6  -2   2      171.95      172.82      9.69 o 
   7  -2   2      786.45      715.94     22.30 o 
   8  -2   2      741.52      707.25     29.79 o 
   9  -2   2        0.01        2.51      7.66 o 
  10  -2   2       94.48       86.07     23.58 o 
  11  -2   2      143.70      151.70     31.84 o 
  12  -2   2        8.09        0.33     15.00 o 
 -11  -1   2        0.62       -3.96     15.07 o 
 -10  -1   2        4.12        5.22     13.74 o 
  -9  -1   2        4.40        7.10     12.31 o 
  -8  -1   2        0.41        5.89     10.39 o 
  -7  -1   2       19.80       19.11      5.86 o 
  -6  -1   2      932.21     1010.25     21.50 o 
  -5  -1   2       60.97       62.99      3.90 o 
  -4  -1   2     2290.25     2587.27    101.39 o 
  -3  -1   2       27.42       38.93      3.15 o 
  -2  -1   2     1216.12     1270.68     27.39 o 
  -1  -1   2      105.68       97.08      3.85 o 
   0  -1   2      489.49      490.60     10.88 o 
   1  -1   2     2435.99     2227.40     38.06 o 
   2  -1   2     1979.35     1853.80     32.54 o 
   3  -1   2       28.95       40.02      4.14 o 
   4  -1   2      635.04      694.82     14.73 o 
   5  -1   2      770.79      760.76     19.35 o 
   6  -1   2        0.16        3.20      2.36 o 
   7  -1   2     2207.16     2211.02     66.85 o 
   8  -1   2      164.01      188.67     23.38 o 
   9  -1   2       32.88       39.68      9.73 o 
  10  -1   2        5.00       10.29     14.69 o 
  11  -1   2       99.55       88.98     27.12 o 
 -11   0   2        0.67        2.17     15.63 o 
 -10   0   2      227.95      229.62     35.01 o 
  -9   0   2      267.66      243.94     33.65 o 
  -8   0   2      742.18      770.81     51.35 o 
  -7   0   2      112.18      119.63     10.83 o 
  -6   0   2      718.38      751.78     16.25 o 
  -5   0   2        0.00       -1.19      1.50 o 
  -4   0   2       88.32      111.00      3.71 o 
  -3   0   2     1027.92     1124.71     23.10 o 
  -2   0   2    11616.84    12685.02    245.53 o 
  -1   0   2      245.15      255.23      6.48 o 
   0   0   2      788.68      775.63     16.38 o 
   1   0   2     5329.61     4696.60    241.91 o 
   2   0   2      953.75      900.08     20.51 o 
   3   0   2       38.91       30.46      2.67 o 
   4   0   2      184.60      197.92      8.30 o 
   5   0   2      139.21      137.80     12.29 o 
   6   0   2      905.61      912.55     33.69 o 
   7   0   2      236.06      252.15     17.12 o 
   8   0   2       71.35       73.35     27.98 o 
   9   0   2       44.18       40.64     22.00 o 
  10   0   2       15.72        7.72     16.05 o 
  11   0   2       94.30       74.02     26.59 o 
 -12   1   2        1.28        4.82     16.57 o 
 -11   1   2        0.03       -7.18     14.03 o 
 -10   1   2       51.10       43.03     18.41 o 
  -9   1   2      730.23      797.82     54.81 o 
  -8   1   2      138.86      166.75     25.61 o 
  -7   1   2       23.39       27.23      7.41 o 
  -6   1   2       51.32       60.77     11.80 o 
  -5   1   2      245.60      290.71     19.51 o 
  -4   1   2       43.94       55.38      2.45 o 
  -3   1   2     2649.21     2550.74     49.32 o 
  -2   1   2      480.24      478.62     13.80 o 
  -1   1   2     2050.65     2012.38     33.54 o 
   0   1   2      320.48      285.42      5.59 o 
   1   1   2       98.32      111.57      8.63 o 
   2   1   2     2349.66     2181.10     53.12 o 
   3   1   2       11.06        7.07      1.84 o 
   4   1   2      197.07      204.67      8.44 o 
   5   1   2      333.70      374.88     18.01 o 
   6   1   2      455.46      474.82     15.67 o 
   7   1   2       24.67       31.75     14.15 o 
   8   1   2       42.02       54.49     10.44 o 
   9   1   2       21.04       28.87      8.52 o 
  10   1   2       90.65      104.25     27.59 o 
 -12   2   2       35.42       50.55     23.02 o 
 -11   2   2        5.11       -3.02     13.53 o 
 -10   2   2        3.65       13.41     13.54 o 
  -9   2   2        6.22        8.83     11.01 o 
  -8   2   2      726.09      709.69     47.18 o 
  -7   2   2      288.71      284.36     19.97 o 
  -6   2   2     1093.39     1083.42     27.50 o 
  -5   2   2        6.56        5.88      2.88 o 
  -4   2   2     1705.17     1824.38     32.78 o 
  -3   2   2      502.69      467.02     10.90 o 
  -2   2   2       46.73       41.36      1.95 o 
  -1   2   2    17095.96    16698.72    242.07 o 
   0   2   2     8348.46     8168.15    121.06 o 
   1   2   2      224.15      243.24      6.20 o 
   2   2   2     1302.77     1344.48     20.60 o 
   3   2   2      326.03      322.88      8.23 o 
   4   2   2       89.70       87.13      4.91 o 
   5   2   2       76.93       73.36      5.39 o 
   6   2   2      249.73      224.65     10.91 o 
   7   2   2       67.57       85.19     12.36 o 
   8   2   2       26.82       12.23      7.41 o 
   9   2   2       50.25       75.51     12.98 o 
  10   2   2        0.32        7.81     17.65 o 
 -12   3   2       22.03       -6.66     13.00 o 
 -11   3   2       79.17       97.99     25.00 o 
 -10   3   2        0.03       10.54     12.33 o 
  -9   3   2      205.02      204.14     29.03 o 
  -8   3   2       14.36       17.16      6.74 o 
  -7   3   2       35.20       48.50      8.94 o 
  -6   3   2        5.74       10.28      3.47 o 
  -5   3   2     2158.07     2367.62     51.20 o 
  -4   3   2      109.72       93.98      4.69 o 
  -3   3   2      105.38      103.76      4.00 o 
  -2   3   2     1661.90     1630.05     25.70 o 
  -1   3   2     1438.97     1424.25     22.94 o 
   1   3   2       29.96       20.73      4.72 o 
   2   3   2      111.35      153.29      4.41 o 
   3   3   2      374.29      421.51      8.39 o 
   4   3   2       94.52      102.88      5.32 o 
   5   3   2      172.17      181.55      7.98 o 
   6   3   2      717.00      654.60     17.57 o 
   7   3   2        4.39        8.42      6.42 o 
   8   3   2       59.15       58.43     11.20 o 
   9   3   2        8.02       14.40      9.00 o 
 -12   4   2       50.32       81.20     23.64 o 
 -11   4   2       14.90       22.10     15.66 o 
 -10   4   2       22.54       15.06      7.62 o 
  -9   4   2       48.98       45.48     10.03 o 
  -8   4   2       44.09       44.92      8.99 o 
  -7   4   2        3.90        4.85      4.46 o 
  -6   4   2       68.69       93.85     12.03 o 
  -5   4   2        6.01       10.61      3.03 o 
  -4   4   2       20.33       25.01      4.42 o 
  -3   4   2      109.13       99.30      6.11 o 
  -2   4   2       21.37       22.28      2.17 o 
  -1   4   2      179.45      200.29      7.06 o 
   0   4   2     1290.91     1330.76     25.45 o 
   1   4   2     1432.29     1486.02     24.98 o 
   2   4   2       32.21       33.08      2.58 o 
   3   4   2        4.95        3.16      1.65 o 
   4   4   2       79.92       92.20      5.31 o 
   5   4   2      957.77      885.70     20.46 o 
   6   4   2       18.68        9.63      4.27 o 
   7   4   2        0.12        7.67      6.87 o 
   8   4   2        0.86        8.58      8.58 o 
   9   4   2       15.50       22.35     10.33 o 
 -13   5   2        0.87        3.41     15.84 o 
 -12   5   2       30.78       31.82     17.96 o 
 -11   5   2        4.52        2.58      7.80 o 
 -10   5   2        2.14       10.06      7.08 o 
  -9   5   2       33.03       27.26      7.84 o 
  -8   5   2       30.44       26.74      7.12 o 
  -7   5   2      757.14      800.22     22.40 o 
  -6   5   2      399.79      466.33     14.79 o 
  -5   5   2       35.41       29.02      3.14 o 
  -4   5   2       75.10       92.38      5.01 o 
  -3   5   2      429.57      421.15      9.99 o 
  -2   5   2       17.71       23.44      3.93 o 
  -1   5   2     3007.04     3192.48     50.30 o 
   0   5   2       76.06       62.04      6.23 o 
   1   5   2      473.24      548.25     11.95 o 
   2   5   2       38.54       47.97      4.39 o 
   3   5   2       65.50       66.65      4.12 o 
   4   5   2      233.48      219.90      8.06 o 
   5   5   2       13.19        9.95      3.36 o 
   6   5   2       11.13        3.83      3.28 o 
   7   5   2        1.08       -0.85      5.09 o 
   8   5   2       93.40      113.88     16.34 o 
 -13   6   2       12.32        0.23     15.81 o 
 -12   6   2       12.46        9.18      8.84 o 
 -11   6   2      330.21      309.88     25.21 o 
 -10   6   2       51.77       54.88     10.80 o 
  -9   6   2        1.35        0.06      5.29 o 
  -8   6   2       59.12       43.31      8.73 o 
  -7   6   2      219.86      262.31     11.97 o 
  -6   6   2       25.95       24.18      3.33 o 
  -5   6   2       30.16       24.00      4.15 o 
  -4   6   2       78.22       96.47      5.63 o 
  -3   6   2      264.63      281.04      9.17 o 
  -2   6   2      265.02      231.83      7.60 o 
  -1   6   2      740.73      692.71     15.87 o 
   0   6   2       11.36        7.09      2.47 o 
   1   6   2       94.83      108.57      6.46 o 
   2   6   2        0.50        0.99      1.77 o 
   3   6   2       20.54       14.88      3.01 o 
   4   6   2       11.82       10.54      3.37 o 
   5   6   2        0.18        2.78      3.30 o 
   6   6   2       35.09       34.41      5.29 o 
   7   6   2        1.29        5.09      6.32 o 
   8   6   2       64.24       68.79     14.68 o 
 -13   7   2       12.59       19.41     16.39 o 
 -12   7   2       69.32       74.50     14.63 o 
 -11   7   2      146.23      106.01     15.18 o 
 -10   7   2       95.10      100.16     13.67 o 
  -9   7   2      398.88      384.46     41.89 o 
  -8   7   2        0.60       13.89      7.96 o 
  -7   7   2      665.81      692.78     21.42 o 
  -6   7   2      332.13      366.98     12.54 o 
  -5   7   2        6.98        5.56      2.92 o 
  -4   7   2       58.18       59.89      4.31 o 
  -3   7   2       16.47       14.71      2.55 o 
  -2   7   2      781.54      785.06     16.26 o 
  -1   7   2       95.75       93.08      5.46 o 
   0   7   2      267.73      273.36      9.78 o 
   1   7   2      111.38      141.21      6.60 o 
   2   7   2      702.68      675.70     13.62 o 
   3   7   2      210.01      167.68      8.18 o 
   4   7   2       13.36        9.64      3.67 o 
   5   7   2       50.40       37.25      5.55 o 
   6   7   2        8.07        6.20      4.40 o 
   7   7   2      135.41      186.52     17.48 o 
 -13   8   2        0.07       14.14     13.20 o 
 -12   8   2      145.13      174.56     20.30 o 
 -11   8   2      164.89      192.20     19.60 o 
 -10   8   2      120.00      103.31     13.82 o 
  -9   8   2       63.87       66.02     11.47 o 
  -8   8   2      175.29      299.46     19.76 o 
  -7   8   2     2008.17     2011.01     68.08 o 
  -6   8   2     1223.03     1223.84     36.39 o 
  -5   8   2      737.89      775.81     19.12 o 
  -4   8   2       16.99       15.95      2.95 o 
  -3   8   2       22.30       29.02      4.14 o 
  -2   8   2       31.73       35.33      3.94 o 
  -1   8   2       76.94       84.76      5.18 o 
   0   8   2      232.50      242.42      8.07 o 
   1   8   2      315.74      326.04      8.92 o 
   2   8   2       32.57       39.98      4.70 o 
   3   8   2      190.54      196.07     16.36 o 
   4   8   2        1.28        2.64      3.74 o 
   5   8   2       83.68      104.53      9.28 o 
   6   8   2        6.28        0.88      4.85 o 
 -12   9   2       80.58      111.64     25.03 o 
 -11   9   2        9.91       22.02     19.14 o 
 -10   9   2      189.76      148.98     17.27 o 
  -9   9   2        0.00        7.11      8.12 o 
  -8   9   2       85.45       91.86     19.88 o 
  -7   9   2        4.21       12.79      5.00 o 
  -6   9   2      153.67      151.77      8.70 o 
  -5   9   2       12.42       10.06      3.64 o 
  -4   9   2       32.28       35.03      4.21 o 
  -3   9   2       81.50       59.55      5.51 o 
  -2   9   2        4.14        0.05      2.55 o 
  -1   9   2      187.80      168.89     10.80 o 
   0   9   2       14.09       12.35      3.46 o 
   1   9   2        7.25        3.48      2.79 o 
   2   9   2       10.15       11.97      3.66 o 
   3   9   2      104.34      112.52      9.27 o 
   4   9   2        4.09        4.03      4.39 o 
   5   9   2       92.83       91.18     13.48 o 
 -12  10   2       65.43       65.91     17.85 o 
 -11  10   2      268.79      306.11     34.75 o 
 -10  10   2       36.52       37.49     13.18 o 
  -9  10   2       48.72       67.97     15.16 o 
  -8  10   2      281.64      276.80     28.53 o 
  -7  10   2       13.85       30.04     14.18 o 
  -6  10   2      214.50      225.47     11.65 o 
  -5  10   2       26.10       24.57      4.96 o 
  -4  10   2       23.13       21.11      3.94 o 
  -3  10   2        0.24       -2.73      2.73 o 
  -2  10   2       76.83       71.48      5.88 o 
  -1  10   2       80.66       81.18      6.29 o 
   0  10   2       27.71       28.94      5.46 o 
   1  10   2       31.80       36.78      4.92 o 
   2  10   2        0.05        4.09      3.56 o 
   3  10   2        1.10        6.41      4.85 o 
   4  10   2       55.43       50.03      8.00 o 
 -12  11   2        8.31       25.11     14.00 o 
 -11  11   2       19.33       12.99     12.52 o 
 -10  11   2        4.11        3.26      8.50 o 
  -9  11   2       14.43        8.30     10.23 o 
  -8  11   2        4.23        5.68      8.74 o 
  -7  11   2       28.31       16.09      6.47 o 
  -6  11   2        8.44        9.50      4.38 o 
  -5  11   2       39.05       40.26      6.21 o 
  -4  11   2       67.11       53.09      6.18 o 
  -3  11   2        6.46        9.80      3.49 o 
  -2  11   2      180.80      186.09     11.38 o 
  -1  11   2        3.22        2.30      3.21 o 
   0  11   2       33.54       28.42      7.58 o 
   1  11   2       10.16       15.46      4.36 o 
   2  11   2       52.60       50.34      7.15 o 
   3  11   2       29.04       21.79     17.31 o 
 -11  12   2       39.10       32.89     15.51 o 
 -10  12   2      104.61      146.80     24.35 o 
  -9  12   2      124.20      130.12     21.79 o 
  -8  12   2        4.44       -0.53      8.03 o 
  -7  12   2       10.85        6.00      6.35 o 
  -6  12   2        4.39        7.34      4.66 o 
  -5  12   2        2.72        3.88      3.99 o 
  -4  12   2       14.16        9.52      4.46 o 
  -3  12   2        1.78        6.94      3.64 o 
  -2  12   2       50.36       57.96      6.19 o 
  -1  12   2        0.00        4.48      4.23 o 
   0  12   2      168.56      188.85     12.53 o 
   1  12   2        1.44        6.35      5.10 o 
   2  12   2       18.67       32.38      8.98 o 
 -10  13   2       40.78       23.25     12.69 o 
  -9  13   2        0.44        7.01      9.58 o 
  -8  13   2        0.67        4.98      9.46 o 
  -7  13   2       90.28      121.65     20.70 o 
  -6  13   2       55.79       58.65     10.83 o 
  -5  13   2       17.26       13.89      5.13 o 
  -4  13   2       86.58       81.62      8.41 o 
  -3  13   2       40.21       37.43      6.43 o 
  -2  13   2       19.07       18.80      7.00 o 
  -1  13   2       61.40       60.50     10.59 o 
   0  13   2       30.49       32.98      9.24 o 
  -9  14   2       22.50       13.18     12.40 o 
  -8  14   2       21.54       42.03     15.21 o 
  -7  14   2       14.11       26.23     13.61 o 
  -6  14   2        2.26        3.70      7.69 o 
  -5  14   2       17.83       23.62      6.16 o 
  -4  14   2       24.88       42.18      7.33 o 
  -3  14   2        0.01       -4.81      4.81 o 
  -2  14   2       36.88       46.46     10.48 o 
   1 -14   3      207.49      244.26     17.65 o 
   2 -14   3       62.15       50.77      8.19 o 
   3 -14   3       64.47       90.42      9.59 o 
   4 -14   3        3.79        3.69      5.11 o 
   5 -14   3        0.10       -0.71      4.90 o 
   6 -14   3        4.45       13.88      8.62 o 
   7 -14   3       37.75       41.93     10.88 o 
   8 -14   3        3.65       -3.55      7.55 o 
   9 -14   3        0.34       -6.88      9.73 o 
  -1 -13   3      414.92      466.71     26.18 o 
   0 -13   3      116.27      120.38     13.07 o 
   1 -13   3        4.56       -0.59      4.93 o 
   2 -13   3       16.63        9.12      5.51 o 
   3 -13   3        1.70        1.60      4.68 o 
   4 -13   3       89.68      108.99     11.16 o 
   5 -13   3        0.01        1.62      4.53 o 
   6 -13   3       10.95        5.81      6.93 o 
   7 -13   3      234.59      262.71     26.81 o 
   8 -13   3       30.44       33.35      9.68 o 
   9 -13   3       23.58       30.13     14.23 o 
  10 -13   3        5.91        3.04     12.01 o 
  -2 -12   3      252.36      296.25     16.60 o 
  -1 -12   3       55.08       66.73      8.17 o 
   0 -12   3        2.74       -1.15      4.22 o 
   1 -12   3        9.83        8.69      5.83 o 
   2 -12   3       14.04       14.17      5.82 o 
   3 -12   3       12.63       12.97      6.83 o 
   4 -12   3       19.30       14.20      9.78 o 
   5 -12   3       15.75       26.44      6.17 o 
   6 -12   3       89.97      110.30     13.11 o 
   7 -12   3       11.63       10.78      7.06 o 
   8 -12   3        0.65       -2.76      8.48 o 
   9 -12   3       20.66       13.02      7.94 o 
  10 -12   3       14.54       16.28     11.62 o 
  11 -12   3        1.16       12.42     13.17 o 
  -3 -11   3        2.09        8.43      5.52 o 
  -2 -11   3      101.01      113.23      9.95 o 
  -1 -11   3        5.64       -0.17      5.38 o 
   0 -11   3       34.76       33.38      6.91 o 
   1 -11   3      361.88      347.86     16.90 o 
   2 -11   3       33.36       26.47      7.27 o 
   3 -11   3      278.27      249.08     16.92 o 
   4 -11   3       40.94       40.94      6.67 o 
   5 -11   3       47.47       42.75      6.72 o 
   6 -11   3       82.11       53.65     15.30 o 
   7 -11   3        8.96       15.64      6.72 o 
   8 -11   3      145.89      137.20     14.19 o 
   9 -11   3        5.61        5.90      6.45 o 
  10 -11   3        0.33        1.99     10.12 o 
  11 -11   3      139.29      160.25     26.13 o 
  -5 -10   3       62.09       83.01      9.43 o 
  -4 -10   3       32.77       36.29      6.15 o 
  -3 -10   3        9.24        6.16      4.71 o 
  -2 -10   3        1.06        9.49      5.25 o 
  -1 -10   3       14.94       16.82      5.41 o 
   0 -10   3       27.36       30.07      6.42 o 
   1 -10   3      101.00      110.14     10.09 o 
   2 -10   3      276.13      279.59     14.68 o 
   3 -10   3       78.50       62.21     10.17 o 
   4 -10   3       14.91        5.41      4.45 o 
   5 -10   3      107.04      116.82      9.51 o 
   6 -10   3       53.60       49.76     17.53 o 
   7 -10   3       65.64       76.69     10.32 o 
   8 -10   3        1.51        5.59      5.72 o 
   9 -10   3        7.52        0.83      7.81 o 
  10 -10   3        0.14       13.34     10.96 o 
  11 -10   3       58.24       62.28     17.83 o 
  12 -10   3        0.62        4.99     13.73 o 
  -6  -9   3       15.34       11.99      5.42 o 
  -5  -9   3       23.92       33.43      6.04 o 
  -4  -9   3       18.25       15.83      4.11 o 
  -3  -9   3        9.74        8.38      5.09 o 
  -2  -9   3      254.52      275.83     16.02 o 
  -1  -9   3      116.06      115.34     10.04 o 
   0  -9   3      208.97      218.72     13.34 o 
   1  -9   3      147.20      147.89     10.87 o 
   2  -9   3      224.29      202.19     12.15 o 
   3  -9   3       21.39       16.04      4.63 o 
   4  -9   3      268.92      304.87     12.93 o 
   5  -9   3      286.67      279.72     16.56 o 
   6  -9   3      317.84      301.09     12.83 o 
   7  -9   3      356.93      335.86     18.47 o 
   8  -9   3       25.07       21.77      9.10 o 
   9  -9   3       13.28       12.52      6.39 o 
  10  -9   3       21.14       14.12     10.41 o 
  11  -9   3        1.01        6.18     11.15 o 
  12  -9   3        0.53        9.38     12.62 o 
  -7  -8   3       31.25       13.59     10.99 o 
  -6  -8   3       13.83       20.73      5.11 o 
  -5  -8   3      108.81      115.41      8.48 o 
  -4  -8   3        3.17        5.57      4.01 o 
  -3  -8   3      590.17      594.45     21.13 o 
  -2  -8   3        0.73        1.38      3.91 o 
  -1  -8   3        4.50        1.27      3.70 o 
   0  -8   3      218.81      222.62     13.58 o 
   1  -8   3        5.28        5.58      4.60 o 
   2  -8   3       51.00       77.06     11.16 o 
   3  -8   3      144.22      115.87     16.66 o 
   4  -8   3      311.34      295.13     11.91 o 
   5  -8   3      158.14      156.05     14.09 o 
   6  -8   3       59.43       70.35      9.12 o 
   7  -8   3       41.36       36.65      6.05 o 
   8  -8   3       29.85       27.44      6.11 o 
   9  -8   3      277.99      295.55     16.23 o 
  10  -8   3      137.31      135.37     16.03 o 
  11  -8   3       17.14       32.31     11.28 o 
  12  -8   3       10.26       15.89     18.29 o 
  -7  -7   3       77.16       79.29     11.69 o 
  -6  -7   3        8.11        5.89      4.10 o 
  -5  -7   3      330.11      352.17     12.19 o 
  -4  -7   3       33.93       40.86      6.63 o 
  -3  -7   3        2.05       -2.14      4.96 o 
  -2  -7   3      809.67      820.53     23.94 o 
  -1  -7   3       38.46       40.93      5.45 o 
   0  -7   3       21.43        7.11      6.50 o 
   1  -7   3      859.90      935.15     40.51 o 
   2  -7   3       71.13       49.51      5.46 o 
   3  -7   3       83.55       77.61      7.88 o 
   4  -7   3       40.42       41.06      4.20 o 
   5  -7   3      458.50      517.52     13.79 o 
   6  -7   3     1050.16     1018.27     27.67 o 
   7  -7   3       27.27       26.11      5.52 o 
   8  -7   3       72.30       59.58      7.90 o 
   9  -7   3       66.77       63.82     10.34 o 
  10  -7   3       58.83       55.42     17.77 o 
  11  -7   3        1.61        8.83      8.43 o 
  12  -7   3       15.58       10.22     16.80 o 
  -7  -6   3        0.34       -1.70      4.80 o 
  -6  -6   3      146.84      163.80      8.31 o 
  -5  -6   3       57.55       57.82      5.28 o 
  -4  -6   3      453.45      484.00     15.59 o 
  -3  -6   3      691.09      666.85     18.20 o 
  -2  -6   3       59.16       49.62      5.02 o 
  -1  -6   3      132.21      132.64     12.19 o 
   0  -6   3       16.09        5.87      3.04 o 
   1  -6   3       80.65       75.53     10.08 o 
   2  -6   3      118.59      125.57     18.49 o 
   3  -6   3      113.35      107.03      7.09 o 
   4  -6   3      245.67      241.84      8.13 o 
   5  -6   3       23.77       30.56      3.57 o 
   6  -6   3      112.77       97.34      8.25 o 
   7  -6   3      162.74      130.83     17.08 o 
   8  -6   3       63.38       82.71     13.27 o 
   9  -6   3       93.96       55.89      8.23 o 
  10  -6   3        0.09        3.49      6.87 o 
  11  -6   3       19.47       -8.00     12.66 o 
  12  -6   3       24.65       30.75     19.21 o 
  -9  -5   3        4.31       16.20     18.47 o 
  -8  -5   3        1.35       -3.20     13.77 o 
  -7  -5   3       28.19       30.56      5.36 o 
  -6  -5   3      181.70      166.91      8.27 o 
  -5  -5   3       26.27       26.63      5.44 o 
  -4  -5   3      106.11       98.57      7.31 o 
  -3  -5   3       50.16       40.73      4.71 o 
  -2  -5   3      435.19      431.95     14.31 o 
  -1  -5   3       12.77       13.70      2.70 o 
   0  -5   3      392.09      418.96     20.47 o 
   1  -5   3      514.49      597.04     19.77 o 
   2  -5   3      338.70      355.22     11.30 o 
   3  -5   3        0.12       -0.35      1.68 o 
   4  -5   3      105.20       99.25      5.46 o 
   5  -5   3       24.46       31.89      3.52 o 
   6  -5   3       92.35       85.22      9.16 o 
   7  -5   3       93.70       76.38      7.96 o 
   8  -5   3      213.20      208.79     18.48 o 
   9  -5   3       60.85       59.07      8.64 o 
  10  -5   3        3.60        6.35     13.05 o 
  11  -5   3       19.82       23.65     17.10 o 
  12  -5   3       34.57       44.25     21.97 o 
  -9  -4   3       48.56       52.26     21.42 o 
  -8  -4   3      150.05      148.92     27.22 o 
  -7  -4   3       25.71       19.21      3.71 o 
  -6  -4   3       44.70       55.03      4.71 o 
  -5  -4   3      149.38      155.60      7.97 o 
  -4  -4   3      334.03      347.45     14.37 o 
  -3  -4   3      155.78      179.61      8.03 o 
  -2  -4   3      780.33      776.60     17.76 o 
  -1  -4   3     1125.54     1117.21     23.09 o 
   0  -4   3      267.88      257.15     10.74 o 
   2  -4   3      541.97      582.66     12.83 o 
   3  -4   3       69.76       84.27      4.67 o 
   4  -4   3      239.00      259.08      8.17 o 
   5  -4   3      374.05      387.39     12.36 o 
   6  -4   3      255.39      269.64     14.09 o 
   7  -4   3      189.66      175.90     11.95 o 
   8  -4   3       54.00       66.68     11.92 o 
   9  -4   3       24.59       24.65      6.59 o 
  10  -4   3       30.54       36.06     18.10 o 
  11  -4   3      155.22      212.55     37.04 o 
  12  -4   3       28.46       68.54     26.53 o 
 -10  -3   3      122.01      106.42     28.28 o 
  -9  -3   3       23.16       29.83     17.61 o 
  -8  -3   3       18.47       23.72     14.99 o 
  -7  -3   3      203.66      164.58      9.43 o 
  -6  -3   3       36.39       35.55      4.00 o 
  -5  -3   3      219.67      240.95      9.28 o 
  -4  -3   3       49.89       49.19      5.41 o 
  -3  -3   3       22.99       11.43      5.29 o 
  -2  -3   3      277.15      274.98      8.31 o 
  -1  -3   3       12.64       11.46      2.34 o 
   0  -3   3       27.87       22.27      5.86 o 
   2  -3   3     1086.83     1164.08     22.11 o 
   3  -3   3      655.30      625.82     15.84 o 
   4  -3   3      569.90      693.70     15.14 o 
   5  -3   3      171.68      206.02      6.96 o 
   6  -3   3      103.69       98.49      7.97 o 
   7  -3   3       11.68        9.89      4.88 o 
   8  -3   3        2.51       -4.82      4.82 o 
   9  -3   3       96.33       98.40     13.51 o 
  10  -3   3        0.83        2.35     14.08 o 
  11  -3   3       28.77       21.88     18.18 o 
  12  -3   3        1.88       21.31     19.08 o 
 -10  -2   3        7.07       -3.11     14.51 o 
  -9  -2   3        7.65        7.29     13.60 o 
  -8  -2   3        0.37       -0.53     10.07 o 
  -7  -2   3      317.11      340.79     14.06 o 
  -6  -2   3       33.56       38.67      3.89 o 
  -5  -2   3      477.14      503.72     13.43 o 
  -4  -2   3      140.78      177.58      7.75 o 
  -3  -2   3      217.11      264.50     11.83 o 
  -2  -2   3      627.94      612.50     26.81 o 
  -1  -2   3        3.66        0.24      3.17 o 
   0  -2   3       69.70       67.36      3.96 o 
   1  -2   3      120.64      122.46      6.45 o 
   2  -2   3     2491.64     2494.40     43.65 o 
   3  -2   3      492.97      558.86     12.18 o 
   4  -2   3       31.27       39.14      3.21 o 
   5  -2   3       13.40        3.51      2.16 o 
   6  -2   3      172.60      167.54      7.16 o 
   7  -2   3      148.04      140.01     10.48 o 
   8  -2   3      771.89      838.79     34.20 o 
   9  -2   3      108.58       82.95     13.44 o 
  10  -2   3        0.58        6.94     15.79 o 
  11  -2   3        3.64        9.75     16.52 o 
 -11  -1   3        4.15       17.11     17.51 o 
 -10  -1   3       53.20       35.85     18.16 o 
  -9  -1   3       54.53       64.01     19.37 o 
  -8  -1   3      142.80      120.69     22.86 o 
  -7  -1   3       74.47       65.18      8.24 o 
  -6  -1   3       10.75        7.90      2.31 o 
  -5  -1   3      223.15      253.06      8.16 o 
  -4  -1   3      185.55      237.32      8.58 o 
  -3  -1   3       39.68       31.12      7.79 o 
  -2  -1   3        2.49        5.42      1.66 o 
  -1  -1   3    13072.60    14038.41    350.37 o 
   0  -1   3     2129.27     2092.06     36.38 o 
   1  -1   3      336.37      357.18      9.16 o 
   2  -1   3       79.07       95.67      3.94 o 
   3  -1   3       91.82      110.98      4.45 o 
   4  -1   3       13.50       20.47      3.01 o 
   5  -1   3      287.50      262.51     14.98 o 
   6  -1   3      737.93      683.80     16.41 o 
   7  -1   3      123.99      125.04     13.30 o 
   8  -1   3        2.86        3.27      6.36 o 
   9  -1   3        1.86       10.33      8.12 o 
  10  -1   3        2.53        6.47     15.47 o 
  11  -1   3        0.15       -6.05     15.21 o 
 -11   0   3       50.66       52.30     21.96 o 
 -10   0   3      117.56       92.89     23.20 o 
  -9   0   3      257.08      254.90     34.13 o 
  -8   0   3       33.67       65.38     16.98 o 
  -7   0   3       37.08       24.31      5.54 o 
  -6   0   3       55.00       51.66      5.11 o 
  -5   0   3        0.04       -1.54      1.54 o 
  -4   0   3       48.92       38.73      2.73 o 
  -3   0   3     2717.80     2971.41     57.43 o 
  -2   0   3     3044.35     3114.98     61.94 o 
  -1   0   3      265.82      247.19      7.23 o 
   0   0   3     2214.68     2073.77     41.97 o 
   1   0   3        0.19       -0.32      1.19 o 
   2   0   3     1346.26     1251.95     27.54 o 
   3   0   3      117.53      133.05      6.62 o 
   4   0   3       27.35       23.99      3.26 o 
   5   0   3      540.46      575.44     18.53 o 
   6   0   3      671.84      605.68     20.27 o 
   7   0   3       18.59       18.76      7.61 o 
   8   0   3        3.87        8.29     10.24 o 
   9   0   3        0.01       12.04     10.39 o 
  10   0   3       32.46       25.11     19.57 o 
  11   0   3       29.22        4.77     19.34 o 
 -12   1   3       46.94       32.69     18.67 o 
 -11   1   3       89.60       65.90     23.25 o 
 -10   1   3        5.56        0.56     11.49 o 
  -8   1   3       18.99       39.25     13.84 o 
  -7   1   3      208.70      213.32     15.64 o 
  -6   1   3       67.86       83.73      5.28 o 
  -5   1   3      620.62      680.82     13.51 o 
  -4   1   3      346.90      395.07      9.22 o 
  -2   1   3    10791.31    10601.17    239.41 o 
  -1   1   3      374.36      319.12      9.52 o 
   0   1   3      456.46      415.60     12.25 o 
   2   1   3      371.15      331.10     11.39 o 
   3   1   3       48.97       38.14      3.85 o 
   4   1   3       62.47       51.04      4.84 o 
   5   1   3      131.22      137.68      8.02 o 
   6   1   3      774.28      721.22     21.28 o 
   7   1   3       10.04       13.74      7.80 o 
   8   1   3       48.38       36.46     26.78 o 
   9   1   3        3.79       11.25     17.82 o 
  10   1   3       90.37       76.45     24.90 o 
 -12   2   3        0.19        1.95     14.62 o 
 -11   2   3      308.58      288.59     39.36 o 
 -10   2   3      107.03      145.25     27.28 o 
  -9   2   3       61.30       65.37     18.18 o 
  -8   2   3      288.77      370.88     33.47 o 
  -7   2   3        1.47        4.31      4.33 o 
  -6   2   3        0.75        0.25      1.71 o 
  -5   2   3       99.61      125.18      7.50 o 
  -4   2   3        8.87        5.32      1.45 o 
  -3   2   3       18.86       13.99      3.79 o 
  -2   2   3     5091.24     4931.80     74.37 o 
  -1   2   3      170.19      197.25      5.10 o 
   0   2   3        0.77        1.11      0.90 o 
   1   2   3       67.19       55.62      5.10 o 
   2   2   3     2610.77     2696.38     38.65 o 
   3   2   3       37.88       37.63      3.07 o 
   4   2   3       54.26       48.17      4.24 o 
   5   2   3      641.10      620.06     19.03 o 
   6   2   3      295.08      318.41     13.43 o 
   7   2   3       30.05       30.91     15.42 o 
   8   2   3        0.41        0.08      6.49 o 
   9   2   3       57.80       81.71     22.09 o 
  10   2   3       48.77       27.51     21.56 o 
 -12   3   3        5.61        3.18     13.79 o 
 -11   3   3       53.97       44.09     18.08 o 
 -10   3   3      321.63      278.80     36.19 o 
  -9   3   3      299.13      292.27     34.89 o 
  -8   3   3      168.37      151.86     17.69 o 
  -7   3   3        5.99       14.58      8.49 o 
  -6   3   3       13.43        3.61      2.85 o 
  -5   3   3      153.17      172.15      5.36 o 
  -4   3   3      140.37      125.54      7.36 o 
  -3   3   3     1041.07     1061.16     18.87 o 
  -2   3   3     1758.11     1798.34     28.43 o 
  -1   3   3      233.91      247.85      8.24 o 
   0   3   3       58.84       32.40      7.53 o 
   1   3   3      500.68      455.22      8.71 o 
   2   3   3      300.06      362.85      7.81 o 
   3   3   3        1.23        1.18      1.47 o 
   4   3   3       11.71       11.62      2.52 o 
   5   3   3        0.80        0.07      2.73 o 
   6   3   3       98.26       79.22      7.96 o 
   7   3   3       45.77       43.07      9.72 o 
   8   3   3        0.20       11.52      7.63 o 
   9   3   3        9.07       19.65      9.64 o 
 -12   4   3        0.00        1.65     14.16 o 
 -11   4   3       27.06       30.93     15.67 o 
 -10   4   3        7.10        7.68     11.00 o 
  -9   4   3        0.12        0.31      4.98 o 
  -8   4   3      411.44      430.27     26.31 o 
  -7   4   3       36.87       42.42      7.52 o 
  -6   4   3      327.75      374.61      9.24 o 
  -5   4   3      301.78      301.05      8.86 o 
  -4   4   3        2.28       -1.11      1.11 o 
  -3   4   3      271.21      281.94      6.77 o 
  -2   4   3      273.56      259.39     14.07 o 
  -1   4   3      758.59      769.73     15.47 o 
   0   4   3      131.23      112.04      4.71 o 
   1   4   3       45.67       41.19      2.97 o 
   2   4   3      193.65      179.62      5.65 o 
   3   4   3       21.53       18.84      2.49 o 
   4   4   3        0.38        0.38      2.26 o 
   5   4   3       13.36        9.11      3.06 o 
   6   4   3      532.09      508.25     19.16 o 
   7   4   3       10.57        7.62      7.26 o 
   8   4   3        6.16       13.55      8.38 o 
   9   4   3        0.11       15.79     14.05 o 
 -13   5   3      174.12      202.16     37.01 o 
 -12   5   3       44.27       56.09     20.96 o 
 -11   5   3        0.24        6.01      7.98 o 
 -10   5   3        6.26        6.95      6.82 o 
  -9   5   3        0.16       -1.19      5.53 o 
  -8   5   3       19.75       13.11      5.92 o 
  -6   5   3       94.61       93.39      5.22 o 
  -5   5   3      791.11      827.56     15.09 o 
  -4   5   3      543.35      591.53     13.54 o 
  -3   5   3     1521.82     1660.56     31.63 o 
  -2   5   3     1140.60     1315.22     22.73 o 
  -1   5   3     1425.04     1360.34     23.57 o 
   0   5   3       14.16       12.44      2.69 o 
   1   5   3      160.18      163.98      6.30 o 
   2   5   3        1.38       -1.48      1.48 o 
   3   5   3      120.01      109.92      6.63 o 
   4   5   3       10.30        6.22      2.79 o 
   5   5   3       47.59       44.69      5.06 o 
   6   5   3       12.37       11.83      4.88 o 
   7   5   3       17.74        5.07     11.55 o 
   8   5   3       10.78       21.97      9.76 o 
 -13   6   3       22.17      -10.67     15.77 o 
 -12   6   3        0.18       -2.94      8.17 o 
 -11   6   3        1.28       18.79      9.08 o 
 -10   6   3       52.44       30.91      9.54 o 
  -9   6   3       83.89       77.08     17.50 o 
  -8   6   3       12.73        8.14      6.47 o 
  -7   6   3      246.51      279.21     17.25 o 
  -6   6   3      182.35      186.31      7.84 o 
  -5   6   3      131.65      158.01      5.54 o 
  -4   6   3      200.97      226.04      6.78 o 
  -3   6   3      806.73      875.35     16.84 o 
  -2   6   3      121.29      135.70      5.81 o 
  -1   6   3      222.06      199.10      7.22 o 
   0   6   3      122.58      111.94      6.55 o 
   2   6   3      857.23      819.60     16.17 o 
   3   6   3       29.73       23.23      4.52 o 
   4   6   3      134.69      105.54      7.27 o 
   5   6   3       77.89       65.89      6.28 o 
   6   6   3       20.61       25.04      5.62 o 
   7   6   3        6.64       15.54      9.59 o 
 -13   7   3        4.40       33.50     17.37 o 
 -12   7   3       53.83       86.73     14.96 o 
 -11   7   3        0.00        9.86      7.38 o 
 -10   7   3       34.78       46.59     10.63 o 
  -9   7   3      157.81      191.68     17.92 o 
  -8   7   3       70.51       59.16     10.31 o 
  -7   7   3      309.80      342.35     20.07 o 
  -6   7   3        3.71       -0.53      4.82 o 
  -5   7   3        6.11        6.90      2.21 o 
  -4   7   3       38.84       40.59      3.67 o 
  -3   7   3      109.13      131.46      6.41 o 
  -2   7   3      476.65      493.19     10.69 o 
  -1   7   3       11.55       15.06      2.63 o 
   0   7   3      184.97      199.59      8.76 o 
   1   7   3      178.86      166.08      6.73 o 
   2   7   3      238.60      211.04      9.89 o 
   3   7   3       31.80       30.26      5.74 o 
   4   7   3        0.02        0.56      3.14 o 
   5   7   3       25.24       28.32      5.11 o 
   6   7   3        1.06       -0.13      4.10 o 
   7   7   3        0.19       -1.43     10.84 o 
 -13   8   3       17.27       15.69     14.27 o 
 -12   8   3        8.23       28.81     21.07 o 
 -11   8   3       19.23       28.47     24.29 o 
 -10   8   3        0.36        1.58      7.18 o 
  -9   8   3       16.62       23.31      8.21 o 
  -8   8   3       26.52       22.48      7.85 o 
  -7   8   3      274.97      413.72     28.31 o 
  -6   8   3       19.57       24.05      4.32 o 
  -5   8   3        5.44        6.06      2.43 o 
  -4   8   3        3.79        4.40      2.55 o 
  -3   8   3      196.45      237.59      8.14 o 
  -2   8   3      144.42      135.93      6.26 o 
  -1   8   3        0.42       -1.07      2.09 o 
   0   8   3     1764.80     1640.23     27.75 o 
   1   8   3      192.79      221.69     10.22 o 
   2   8   3       16.80       17.11      3.81 o 
   3   8   3        2.04        5.65      3.47 o 
   4   8   3       18.60       22.96      5.19 o 
   5   8   3        4.68        4.55      4.59 o 
   6   8   3        1.93        5.11      5.18 o 
 -12   9   3       28.25       27.75     15.31 o 
 -11   9   3      342.11      372.55     28.25 o 
 -10   9   3      164.25      194.10     20.08 o 
  -9   9   3      237.90      227.90     20.72 o 
  -8   9   3       20.72       36.83     20.34 o 
  -7   9   3      737.78      758.46     32.31 o 
  -6   9   3        0.00        0.75      2.88 o 
  -5   9   3       79.04       83.63      5.80 o 
  -4   9   3       40.21       44.59      4.66 o 
  -3   9   3        0.44        1.80      2.62 o 
  -2   9   3      306.24      290.72      9.54 o 
  -1   9   3      161.93      162.56      8.20 o 
   0   9   3      543.02      523.00     12.86 o 
   1   9   3        5.36        4.88      3.31 o 
   2   9   3       67.78       65.15      7.59 o 
   3   9   3       30.39       31.40      5.78 o 
   4   9   3        1.76        7.01      4.75 o 
   5   9   3       17.17       16.88      5.95 o 
 -12  10   3       35.23       68.10     18.91 o 
 -11  10   3       96.42      142.74     18.45 o 
 -10  10   3        0.22       16.18     13.21 o 
  -9  10   3       65.16       65.43     15.02 o 
  -8  10   3      518.83      536.38     35.50 o 
  -7  10   3        2.30        3.15      6.95 o 
  -6  10   3        0.69        0.10      3.33 o 
  -5  10   3       96.06       80.69      6.43 o 
  -4  10   3        5.93        8.20      3.42 o 
  -3  10   3      911.51      822.32     20.71 o 
  -2  10   3        5.98        0.22      3.00 o 
  -1  10   3        1.64       -0.89      3.06 o 
   0  10   3        0.49        2.97      3.42 o 
   1  10   3        7.95        5.44      3.93 o 
   2  10   3      176.69      168.07     11.31 o 
   3  10   3       14.05       13.79      5.68 o 
   4  10   3       25.22       16.09      7.75 o 
 -12  11   3       99.20      136.30     24.64 o 
 -11  11   3       21.49       47.41     16.79 o 
 -10  11   3       16.91       13.14     10.97 o 
  -9  11   3       93.68       83.63     17.08 o 
  -8  11   3       93.12       86.18     17.43 o 
  -7  11   3      113.74      111.43     18.38 o 
  -6  11   3      200.34      193.51     15.14 o 
  -5  11   3       75.16       71.79      6.57 o 
  -4  11   3       21.05       32.27      5.08 o 
  -3  11   3        4.07        4.46      3.63 o 
  -2  11   3       65.38       51.25      6.42 o 
  -1  11   3        8.25        4.72      4.62 o 
   0  11   3       19.22       19.42      5.18 o 
   1  11   3        0.06        1.12      4.25 o 
   2  11   3       26.68       26.65      5.89 o 
   3  11   3        1.19        3.47      7.03 o 
 -11  12   3        2.37        1.33     10.65 o 
 -10  12   3       69.65       79.67     19.09 o 
  -9  12   3       41.27       41.45     14.29 o 
  -8  12   3      105.76      110.53     20.00 o 
  -7  12   3       14.61        7.58      9.40 o 
  -6  12   3       56.79       58.72      7.58 o 
  -5  12   3       37.34       36.23      5.52 o 
  -4  12   3       94.78       90.07      8.06 o 
  -3  12   3      175.12      200.07     11.91 o 
  -2  12   3       11.74       12.35      5.11 o 
  -1  12   3      135.08      149.56     13.32 o 
   0  12   3       33.41       33.58      6.23 o 
   1  12   3      185.00      182.67     12.86 o 
 -10  13   3      212.08      191.17     27.92 o 
  -9  13   3       15.43       11.26     12.38 o 
  -8  13   3       82.00       68.70     16.90 o 
  -7  13   3      376.04      450.07     34.63 o 
  -6  13   3      363.38      395.53     20.10 o 
  -5  13   3       27.06       34.34      7.12 o 
  -4  13   3       75.01       95.76      8.96 o 
  -3  13   3        0.00        2.79      4.61 o 
  -2  13   3       81.32       97.55     10.75 o 
  -1  13   3       10.35       10.32      6.37 o 
   0  13   3       11.68        4.54      8.34 o 
  -9  14   3        5.62       -4.79     11.05 o 
  -8  14   3        4.90       -2.34     10.53 o 
  -7  14   3       64.41       61.66     16.71 o 
  -6  14   3       25.29       27.88      9.62 o 
  -5  14   3        2.96        6.53      5.31 o 
  -4  14   3      298.75      353.79     16.63 o 
  -3  14   3      101.21      128.15     12.95 o 
  -2  14   3       38.56       35.87     13.37 o 
   1 -14   4      150.62      103.70     21.70 o 
   2 -14   4        3.66        6.76      6.31 o 
   3 -14   4       47.56       51.60      8.05 o 
   4 -14   4       33.38       26.64      6.31 o 
   5 -14   4      197.12      251.88     17.18 o 
   6 -14   4      124.60      136.56     43.73 o 
   7 -14   4        0.36       -2.91      7.45 o 
   8 -14   4       23.29        8.72      8.61 o 
  -1 -13   4       64.99       66.07     10.45 o 
   0 -13   4        0.20       -4.60      5.23 o 
   1 -13   4        2.09        0.85      5.63 o 
   2 -13   4       36.96       36.10      7.72 o 
   3 -13   4      175.47      186.53     16.39 o 
   4 -13   4        3.53       -1.54      5.20 o 
   5 -13   4        2.12        6.96      5.62 o 
   6 -13   4       98.98      100.41     13.71 o 
   7 -13   4       92.82      108.55     16.83 o 
   8 -13   4       38.90       33.56     16.14 o 
   9 -13   4        9.49       10.29     12.83 o 
  10 -13   4        8.52        3.08     12.13 o 
  -2 -12   4       35.82       36.16     10.53 o 
  -1 -12   4      144.92      154.04     14.40 o 
   0 -12   4        2.41        9.47      7.20 o 
   1 -12   4       12.68        7.89      7.39 o 
   2 -12   4       18.80       15.96      6.00 o 
   3 -12   4       24.51       20.71      5.99 o 
   4 -12   4        0.00        0.84      4.74 o 
   5 -12   4        0.86       -0.47      4.48 o 
   6 -12   4        0.51        6.63      6.21 o 
   7 -12   4       59.37       56.32     10.29 o 
   8 -12   4       13.41       10.03      7.33 o 
   9 -12   4       12.75       10.88      7.81 o 
  10 -12   4      127.56      184.54     27.36 o 
  -3 -11   4       29.42       29.97      6.92 o 
  -2 -11   4        9.87       15.82      6.53 o 
  -1 -11   4      131.00      147.58     12.58 o 
   0 -11   4       13.01       19.21      6.17 o 
   1 -11   4        1.51        1.54      4.48 o 
   2 -11   4        8.38        7.88      4.70 o 
   3 -11   4        0.94        3.46      4.45 o 
   4 -11   4        1.11       -4.07      4.38 o 
   5 -11   4       44.27       35.61      7.50 o 
   6 -11   4       90.81      108.21     12.79 o 
   7 -11   4       57.14       63.25     10.26 o 
   8 -11   4      169.38      241.23     18.84 o 
   9 -11   4        0.01        0.19      6.77 o 
  10 -11   4        0.19       -7.96      8.96 o 
  11 -11   4       30.18       31.89     15.04 o 
  -5 -10   4        0.02        5.33      5.16 o 
  -4 -10   4       41.40       34.80      6.19 o 
  -3 -10   4       24.80       18.73      6.60 o 
  -2 -10   4        1.90        0.21      4.92 o 
  -1 -10   4        3.17        3.09      4.42 o 
   0 -10   4       73.99       76.85     12.56 o 
   1 -10   4      106.29       81.76      8.79 o 
   2 -10   4       18.56       27.49      5.77 o 
   3 -10   4       95.11       86.79     14.45 o 
   4 -10   4       58.94       59.54      7.16 o 
   5 -10   4        5.84       13.12      4.63 o 
   6 -10   4      161.91      154.93     14.31 o 
   7 -10   4       49.05       44.38      8.76 o 
   8 -10   4      128.06      143.75     14.10 o 
   9 -10   4       44.24       41.55      9.56 o 
  10 -10   4       81.34       75.43     18.14 o 
  11 -10   4       93.95      105.41     21.30 o 
  -6  -9   4       84.70       78.47      8.13 o 
  -5  -9   4      265.74      279.30     13.62 o 
  -4  -9   4       35.71       50.31      8.45 o 
  -3  -9   4       59.14       49.44     11.87 o 
  -2  -9   4       60.43       53.42      8.01 o 
  -1  -9   4      319.95      325.88     15.74 o 
   0  -9   4      420.42      383.70     15.90 o 
   1  -9   4      758.62      720.34     22.46 o 
   2  -9   4      578.86      551.32     18.67 o 
   3  -9   4      803.77      759.12     22.89 o 
   4  -9   4        2.18       -1.12      3.25 o 
   5  -9   4      365.81      366.61     14.25 o 
   6  -9   4      324.79      311.58     31.73 o 
   7  -9   4       54.71       57.80      9.37 o 
   8  -9   4        0.47        2.45      5.33 o 
   9  -9   4        1.25        2.93      5.94 o 
  10  -9   4       10.11       19.82     10.85 o 
  11  -9   4       30.92       46.19     15.34 o 
  -6  -8   4        0.13       -2.57      4.13 o 
  -5  -8   4       28.90       38.73      5.68 o 
  -4  -8   4      740.38      765.95     30.00 o 
  -3  -8   4      224.69      240.01     14.92 o 
  -2  -8   4      154.19      165.31     11.60 o 
  -1  -8   4       48.34       34.96      5.78 o 
   0  -8   4       34.00       39.02      7.41 o 
   1  -8   4        0.54       -2.62      2.62 o 
   2  -8   4        0.58       -2.71      2.71 o 
   3  -8   4      675.53      586.77     64.65 o 
   4  -8   4     1906.25     1793.51     51.42 o 
   5  -8   4      166.89      190.02     17.82 o 
   6  -8   4       21.46       22.55      6.22 o 
   7  -8   4      137.41      139.78     16.19 o 
   8  -8   4       81.21       80.28     12.32 o 
   9  -8   4        0.17        2.17      6.70 o 
  10  -8   4       70.90       64.84     12.24 o 
  11  -8   4       21.11       28.48     17.36 o 
  12  -8   4      153.15      170.89     34.25 o 
  -6  -7   4       59.71       60.20      6.59 o 
  -5  -7   4       41.09       39.64      7.55 o 
  -4  -7   4      100.46       99.86     10.00 o 
  -3  -7   4     1088.54     1068.93     30.89 o 
  -2  -7   4       70.87       51.32     10.98 o 
  -1  -7   4      141.67      164.69     10.51 o 
   0  -7   4        7.48        3.61      4.47 o 
   1  -7   4       18.84        9.42      7.94 o 
   3  -7   4      465.90      494.97     18.98 o 
   4  -7   4       21.61       12.15      4.39 o 
   5  -7   4       22.60       25.69      3.90 o 
   6  -7   4      190.68      167.22     10.82 o 
   7  -7   4      577.83      501.07     18.23 o 
   8  -7   4      816.99      761.46     24.65 o 
   9  -7   4        4.14        7.56      5.52 o 
  10  -7   4       82.66       63.28      9.42 o 
  11  -7   4        0.33        5.36     15.33 o 
  12  -7   4        5.66        4.68     17.75 o 
  -7  -6   4       60.43       56.56     10.39 o 
  -6  -6   4       37.34       42.81      5.46 o 
  -5  -6   4        0.05       -3.09      3.09 o 
  -4  -6   4      179.32      218.42     14.05 o 
  -3  -6   4      263.50      289.08     19.58 o 
  -2  -6   4       31.53       39.28      5.43 o 
  -1  -6   4      532.00      558.00     21.36 o 
   0  -6   4      177.68      195.50      9.79 o 
   1  -6   4     1020.74     1010.00     32.08 o 
   2  -6   4       78.01       73.42      5.93 o 
   3  -6   4       14.20        8.69      2.38 o 
   4  -6   4      534.02      589.78     14.66 o 
   5  -6   4        0.14        0.50      2.30 o 
   6  -6   4       91.50       84.89      7.94 o 
   7  -6   4      193.56      199.91     12.47 o 
   8  -6   4        0.83        6.06      4.83 o 
   9  -6   4       40.26       27.70      7.04 o 
  10  -6   4       36.96       32.90     10.92 o 
  11  -6   4       21.51        9.32     16.30 o 
  12  -6   4        8.17       20.04     18.61 o 
  -8  -5   4      492.70      484.56     43.32 o 
  -7  -5   4        2.65        5.64      4.50 o 
  -6  -5   4       39.09       39.79      4.46 o 
  -5  -5   4       13.98       12.89      3.47 o 
  -4  -5   4      562.26      548.56     16.06 o 
  -3  -5   4        9.45        4.67      2.86 o 
  -2  -5   4      907.20      872.97     23.20 o 
  -1  -5   4        0.16       -0.44      1.91 o 
   0  -5   4      601.66      526.67     15.27 o 
   1  -5   4        2.98        1.45      1.60 o 
   2  -5   4       34.94       40.76      4.58 o 
   3  -5   4       11.63       16.63      2.70 o 
   4  -5   4       70.22       82.75      5.21 o 
   5  -5   4       11.59        9.29      3.22 o 
   6  -5   4      647.94      718.05     21.71 o 
   7  -5   4      234.03      246.80     13.33 o 
   8  -5   4        0.00        2.92      4.50 o 
   9  -5   4        0.32       -6.58      8.40 o 
  10  -5   4        0.33       -6.64      8.33 o 
  11  -5   4        4.63       13.07     16.18 o 
  12  -5   4      117.32      113.81     30.30 o 
  -9  -4   4       25.01       17.80     17.47 o 
  -8  -4   4        0.45        8.42      8.31 o 
  -7  -4   4        3.64       -1.18      5.62 o 
  -6  -4   4        9.14       11.13      3.45 o 
  -5  -4   4        0.19        0.77      2.70 o 
  -4  -4   4        0.02       -2.55      2.91 o 
  -3  -4   4       55.92       59.65      5.88 o 
  -2  -4   4       76.28       79.57      6.42 o 
  -1  -4   4      782.76      816.94     17.75 o 
   0  -4   4      203.00      236.96     10.47 o 
   1  -4   4        0.00       -1.57      1.57 o 
   2  -4   4      126.90      139.89      5.40 o 
   3  -4   4     1351.51     1398.14     27.09 o 
   4  -4   4       88.57       94.54      5.37 o 
   5  -4   4      119.53      119.88      5.97 o 
   6  -4   4       41.20       37.73      7.02 o 
   7  -4   4       20.35       27.53      5.71 o 
   8  -4   4        0.53       -1.79      4.44 o 
   9  -4   4       14.44       18.05      9.64 o 
  10  -4   4       19.28       20.79     11.40 o 
  11  -4   4       25.90       20.92     18.90 o 
  12  -4   4       11.98        6.26     19.43 o 
 -10  -3   4       10.95       12.08     17.63 o 
  -9  -3   4        0.94       -1.77     12.46 o 
  -8  -3   4      117.56       93.95     21.84 o 
  -7  -3   4      361.23      360.66     19.20 o 
  -6  -3   4        8.93        6.86      2.78 o 
  -5  -3   4       13.45        9.91      3.02 o 
  -4  -3   4       85.00      105.56      7.47 o 
  -3  -3   4       14.63       13.45      3.14 o 
  -2  -3   4        1.30        0.82      1.68 o 
  -1  -3   4       24.40       19.52      6.16 o 
   2  -3   4      708.95      746.40     18.13 o 
   3  -3   4     5780.17     6178.68    123.14 o 
   4  -3   4       91.84      109.99      5.40 o 
   5  -3   4        6.36        3.35      2.21 o 
   6  -3   4       40.21       23.01      4.76 o 
   7  -3   4      389.77      403.22     20.56 o 
   8  -3   4      137.82      125.46     14.38 o 
   9  -3   4      195.55      204.28     19.42 o 
  10  -3   4       14.09       28.78     11.34 o 
  11  -3   4        4.87       -7.37     15.50 o 
 -10  -2   4       21.97       39.82     19.76 o 
  -9  -2   4       33.57       16.38     14.10 o 
  -8  -2   4      188.94      155.52     25.86 o 
  -7  -2   4        6.21       15.82     10.49 o 
  -6  -2   4      519.84      586.10     13.42 o 
  -5  -2   4      139.56      149.14     11.06 o 
  -4  -2   4      283.56      283.46     14.68 o 
  -3  -2   4      793.52      841.20     26.33 o 
  -2  -2   4       80.52       81.33      6.49 o 
  -1  -2   4      883.31      828.26     24.47 o 
   0  -2   4     2560.18     2645.96     46.33 o 
   1  -2   4      272.41      230.83      7.37 o 
   2  -2   4       15.60       22.72      2.53 o 
   3  -2   4        9.45        7.87      2.14 o 
   4  -2   4      314.32      314.11     10.54 o 
   5  -2   4      180.80      185.76     11.86 o 
   6  -2   4       54.32       47.79      4.43 o 
   7  -2   4     1429.13     1378.45     47.34 o 
   8  -2   4       30.51       38.12      9.89 o 
   9  -2   4        1.72       11.56      8.34 o 
  10  -2   4        0.47       22.48      9.92 o 
  11  -2   4        1.85        1.09     19.15 o 
 -11  -1   4       22.29       29.02     18.58 o 
 -10  -1   4      266.99      290.25     39.34 o 
  -9  -1   4      407.26      430.05     39.50 o 
  -8  -1   4       48.07       78.96     19.46 o 
  -7  -1   4      141.51      107.67     19.71 o 
  -6  -1   4       26.61       24.22      4.18 o 
  -5  -1   4      473.18      535.17     15.46 o 
  -4  -1   4      119.01      136.63      6.49 o 
  -3  -1   4     1547.56     1682.12     56.41 o 
  -2  -1   4     6855.91     7205.87    141.50 o 
  -1  -1   4    20116.04    20506.81    423.88 o 
   0  -1   4       35.25       35.90      2.88 o 
   1  -1   4      111.85       82.44      3.98 o 
   2  -1   4     3480.65     3355.75    114.35 o 
   3  -1   4        0.03       -0.42      1.71 o 
   4  -1   4     1047.84     1087.17     21.92 o 
   5  -1   4      557.10      516.59     13.09 o 
   6  -1   4      177.36      191.38      8.92 o 
   7  -1   4      644.21      639.42     28.43 o 
   8  -1   4       70.10       77.84     12.45 o 
   9  -1   4        3.66       18.32     10.65 o 
  10  -1   4        0.01       12.86     19.89 o 
  11  -1   4       52.70       43.80     23.47 o 
 -11   0   4      220.71      213.65     34.50 o 
 -10   0   4      964.25      994.68     66.21 o 
  -9   0   4      215.05      207.47     30.73 o 
  -8   0   4      181.96      129.82     22.55 o 
  -7   0   4        0.30        4.80      8.32 o 
  -6   0   4      169.54      173.55      8.01 o 
  -5   0   4       47.10       68.61      6.36 o 
  -4   0   4       36.80       51.66      5.52 o 
  -3   0   4      167.87      162.93      5.79 o 
  -2   0   4     6228.26     6594.24    129.07 o 
  -1   0   4    32435.83    32070.09    618.78 o 
   0   0   4       38.64       39.79      5.79 o 
   1   0   4      698.22      625.58     12.66 o 
   2   0   4     1144.12     1098.79     30.92 o 
   3   0   4       39.30       29.41      3.66 o 
   4   0   4      369.59      383.87     12.44 o 
   5   0   4        2.08       -3.11      3.26 o 
   6   0   4      442.29      437.18     18.28 o 
   7   0   4      935.11      876.32     72.34 o 
   8   0   4       27.17       42.30      9.92 o 
   9   0   4       43.13       47.64     11.21 o 
  10   0   4        1.01       -5.62     14.88 o 
 -12   1   4        6.89       -2.35     14.67 o 
 -11   1   4       20.66       27.08     17.11 o 
 -10   1   4      207.19      151.59     27.14 o 
  -9   1   4      141.75      110.27     22.63 o 
  -8   1   4      553.06      549.13     41.44 o 
  -7   1   4       19.74       37.24     12.35 o 
  -6   1   4       66.18       72.96      4.79 o 
  -5   1   4      724.69      774.69     24.09 o 
  -4   1   4      478.61      565.48     18.09 o 
  -3   1   4      321.32      307.79     24.59 o 
  -2   1   4     8185.36     8003.47    156.07 o 
  -1   1   4       17.15       13.91      2.59 o 
   0   1   4     1099.31      970.38     25.51 o 
   1   1   4       36.63        6.75      7.85 o 
   2   1   4      679.72      408.61     20.63 o 
   3   1   4     4734.03     5027.46    102.09 o 
   4   1   4      317.08      322.37     11.57 o 
   5   1   4      241.33      183.70     20.57 o 
   6   1   4      103.70       98.84      8.22 o 
   7   1   4      359.17      378.26     22.96 o 
   8   1   4       22.62       25.99      8.76 o 
   9   1   4        6.48       20.24     10.53 o 
  10   1   4        7.16       -6.81     16.89 o 
 -12   2   4       11.75       10.51     15.62 o 
 -11   2   4       48.38       52.53     19.42 o 
 -10   2   4      150.77      142.47     25.95 o 
  -9   2   4        8.32        7.40      9.89 o 
  -8   2   4       49.01       34.60     12.44 o 
  -7   2   4       16.58        3.23      5.59 o 
  -6   2   4     1865.98     1931.57     44.55 o 
  -5   2   4       34.98       30.24      4.40 o 
  -4   2   4      408.76      198.28     13.69 o 
  -3   2   4        6.11        3.38      1.92 o 
  -2   2   4     2576.10     2591.29     43.87 o 
  -1   2   4     1098.20     1129.18     20.59 o 
   0   2   4      110.38       89.40      3.73 o 
   1   2   4       81.59       72.63      4.37 o 
   2   2   4      348.69      337.12     24.72 o 
   3   2   4       72.64       76.00      5.95 o 
   4   2   4       54.61       62.47      5.92 o 
   5   2   4        6.63        6.01      3.42 o 
   6   2   4      837.12      788.78     23.75 o 
   7   2   4        2.86        7.65      7.03 o 
   8   2   4       42.64       44.66     10.82 o 
   9   2   4        1.38        2.39      8.38 o 
  10   2   4        3.54       -2.67     17.56 o 
 -12   3   4        0.36       11.95     14.96 o 
 -11   3   4        2.86        7.71     11.42 o 
 -10   3   4      348.35      300.21     36.48 o 
  -9   3   4      559.78      515.59     40.27 o 
  -8   3   4       11.88       22.01      7.26 o 
  -7   3   4      104.66      106.14     24.93 o 
  -6   3   4       34.03       30.34      3.44 o 
  -5   3   4      224.91      278.56     11.25 o 
  -4   3   4      667.74      667.17     14.06 o 
  -3   3   4      124.86      132.94      5.85 o 
  -2   3   4     1166.45     1249.28     22.54 o 
  -1   3   4      537.76      491.71     11.14 o 
   0   3   4     1484.95     1471.56     24.61 o 
   1   3   4     1001.10     1025.93     18.43 o 
   2   3   4      435.38      403.83      9.78 o 
   3   3   4       95.70       82.93      8.06 o 
   4   3   4      289.52      305.01     12.50 o 
   5   3   4      179.15      203.10     11.39 o 
   6   3   4       75.77       70.82      7.64 o 
   7   3   4      113.88      112.09     14.32 o 
   8   3   4       12.03       17.62     11.30 o 
   9   3   4       25.24       42.48     12.14 o 
 -12   4   4      104.71       59.31     21.15 o 
 -11   4   4      148.07      167.73     29.33 o 
 -10   4   4      192.65      150.52     26.30 o 
  -9   4   4       30.26       29.16      8.49 o 
  -8   4   4      253.49      262.64     37.77 o 
  -7   4   4      229.79      236.59     17.74 o 
  -6   4   4      380.36      407.08     10.97 o 
  -5   4   4      482.00      516.09     16.18 o 
  -4   4   4      521.14      528.09     12.31 o 
  -3   4   4     1887.40     1914.43     34.91 o 
  -2   4   4     2637.47     2750.90     49.18 o 
  -1   4   4       32.20       44.54      2.84 o 
   0   4   4      222.35      268.37      7.30 o 
   1   4   4       32.45       41.08      3.24 o 
   2   4   4      251.77      239.15      7.69 o 
   3   4   4        3.20       -0.16      1.85 o 
   4   4   4      297.90      271.95     10.24 o 
   5   4   4       84.00       61.03      7.24 o 
   6   4   4      246.61      277.90     25.50 o 
   7   4   4        1.13        5.34      7.19 o 
   8   4   4        1.01       10.07      8.70 o 
   9   4   4       35.75       47.05     29.21 o 
 -13   5   4        6.49       44.58     19.07 o 
 -12   5   4       55.43       69.17     22.17 o 
 -11   5   4       29.97       18.36     13.69 o 
 -10   5   4       20.76       29.26      9.05 o 
  -9   5   4       59.24       62.06     11.44 o 
  -8   5   4       49.57       39.64      9.09 o 
  -7   5   4       58.17       53.60      9.35 o 
  -6   5   4      794.58      865.70     20.91 o 
  -5   5   4      195.69      218.93      8.86 o 
  -4   5   4     1254.16     1315.86     22.69 o 
  -3   5   4      252.37      271.06      7.32 o 
  -2   5   4     2280.63     2292.11     37.13 o 
  -1   5   4      244.44      261.57      6.93 o 
   0   5   4      833.84      799.56     15.96 o 
   1   5   4       78.22       82.86      4.77 o 
   2   5   4      260.59      247.13     22.30 o 
   3   5   4        7.09        0.77      2.39 o 
   4   5   4       26.91       34.08      5.63 o 
   5   5   4      260.03      241.61     11.75 o 
   6   5   4      202.80      232.08     21.15 o 
   7   5   4        3.11        3.68      9.93 o 
   8   5   4       83.98      123.28     17.06 o 
 -13   6   4       62.57       86.14     24.20 o 
 -12   6   4        1.50       20.76     16.75 o 
 -11   6   4        7.42       12.71      9.88 o 
 -10   6   4      165.92      126.24     21.45 o 
  -9   6   4        0.41       -5.16      5.16 o 
  -8   6   4        0.03       -1.95      5.11 o 
  -7   6   4      336.79      332.51     31.50 o 
  -6   6   4      178.03      173.47      9.27 o 
  -5   6   4      414.24      396.94     18.35 o 
  -4   6   4       71.76       88.52      5.07 o 
  -3   6   4        0.50        0.76      2.72 o 
  -2   6   4      198.44      210.68      6.90 o 
  -1   6   4      642.53      708.56     14.81 o 
   0   6   4      114.86       88.74      5.29 o 
   1   6   4      321.19      305.19      9.64 o 
   2   6   4      177.31      198.29      9.53 o 
   3   6   4        0.24       -2.31      2.31 o 
   4   6   4       43.55       25.38      5.57 o 
   5   6   4      240.99      233.45     12.43 o 
   6   6   4       15.88       20.31      6.53 o 
   7   6   4      234.75      278.16     49.79 o 
 -13   7   4        2.32       45.55     20.65 o 
 -12   7   4       77.40       54.99     15.42 o 
 -11   7   4       31.29       27.49     10.60 o 
 -10   7   4       58.28       53.08     11.62 o 
  -9   7   4       41.79       46.31     10.49 o 
  -8   7   4      117.85      115.89     14.07 o 
  -7   7   4       10.32       11.76     14.43 o 
  -6   7   4       13.15       11.29      6.50 o 
  -5   7   4       14.42       14.46      3.14 o 
  -4   7   4       31.11       32.97      3.45 o 
  -3   7   4      206.93      215.35      7.35 o 
  -2   7   4       23.92       32.49      3.61 o 
  -1   7   4      210.48      217.58      8.05 o 
   0   7   4     2068.06     1896.17     30.72 o 
   1   7   4     1644.83     1497.58     28.99 o 
   2   7   4        1.22       -2.42      2.54 o 
   3   7   4       43.76       32.53      4.73 o 
   4   7   4       18.29       20.75      4.94 o 
   5   7   4       54.84       58.71      6.57 o 
   6   7   4       32.35       44.95     11.88 o 
 -13   8   4       88.90      100.43     22.35 o 
 -12   8   4      256.75      300.24     27.07 o 
 -11   8   4        0.32        3.94      8.47 o 
 -10   8   4       47.78       70.39     14.78 o 
  -9   8   4      119.66      114.88     15.25 o 
  -8   8   4      819.02      875.17     35.89 o 
  -7   8   4       10.74       12.11      7.64 o 
  -6   8   4     1520.94     1579.53     33.06 o 
  -5   8   4      664.81      685.61     20.03 o 
  -4   8   4      105.95      105.30      6.11 o 
  -3   8   4        1.07       -0.52      2.99 o 
  -2   8   4      554.73      547.99     13.45 o 
  -1   8   4      150.31      168.89      7.82 o 
   0   8   4      208.21      194.69     10.14 o 
   1   8   4        0.86        3.19      2.99 o 
   2   8   4       83.95       62.47      5.92 o 
   3   8   4       67.13       69.81      6.55 o 
   4   8   4      189.81      222.03     13.23 o 
   5   8   4       86.81       99.74     10.67 o 
   6   8   4       54.13       50.26     14.37 o 
 -12   9   4       14.65       20.11     10.54 o 
 -11   9   4       29.15       58.45     20.28 o 
 -10   9   4        0.07       13.79      8.93 o 
  -9   9   4       19.05       27.91     14.84 o 
  -8   9   4       77.35       73.89     36.41 o 
  -7   9   4      167.16      175.94     17.22 o 
  -6   9   4       21.65       19.22      3.96 o 
  -5   9   4      129.33      121.06      6.89 o 
  -4   9   4      840.56      758.90     17.05 o 
  -3   9   4      314.03      310.24     10.02 o 
  -2   9   4      242.94      198.41      8.75 o 
  -1   9   4      119.13      102.65      6.77 o 
   0   9   4       91.48       83.85      7.29 o 
   1   9   4       13.81       11.64      4.02 o 
   2   9   4       19.23       25.02      5.04 o 
   3   9   4        9.46        3.55      4.03 o 
   4   9   4       27.80       32.91      6.44 o 
   5   9   4      114.46      134.15     27.08 o 
 -12  10   4       47.23       58.56     30.56 o 
 -11  10   4        2.36       18.85     21.98 o 
 -10  10   4        1.23        4.92     21.93 o 
  -9  10   4       66.78       57.50     13.03 o 
  -8  10   4       29.01       40.77     10.94 o 
  -7  10   4      286.74      278.88     27.83 o 
  -6  10   4        7.52        8.72      5.09 o 
  -5  10   4      217.05      202.98      9.62 o 
  -4  10   4      284.45      256.45     10.44 o 
  -3  10   4       62.81       49.14      5.56 o 
  -2  10   4      148.99      126.92      8.57 o 
  -1  10   4      225.57      246.70     12.07 o 
   0  10   4       56.44       58.76      8.61 o 
   1  10   4       38.27       36.92      5.75 o 
   2  10   4       64.03       73.65      9.72 o 
   3  10   4       51.61       51.33      7.20 o 
   4  10   4      175.83      227.76     21.16 o 
 -12  11   4        6.41       20.25     14.62 o 
 -11  11   4       52.47       65.44     17.50 o 
 -10  11   4        0.19        1.84      8.71 o 
  -9  11   4       36.70       31.04     13.03 o 
  -8  11   4      114.66      139.50     21.36 o 
  -7  11   4        1.21       -2.97      6.34 o 
  -6  11   4        0.06        2.31      4.08 o 
  -5  11   4        1.60        5.34      3.49 o 
  -4  11   4       22.63       16.24      4.18 o 
  -3  11   4       11.05        4.42      3.78 o 
  -2  11   4        7.71        8.79      4.10 o 
  -1  11   4       62.67       65.33      7.27 o 
   0  11   4       43.67       61.95      7.36 o 
   1  11   4       51.12       37.86      8.28 o 
   2  11   4      129.08      117.83     11.26 o 
 -11  12   4        0.01       22.32     13.72 o 
 -10  12   4        8.68       -4.97      9.21 o 
  -9  12   4      108.04       90.12     18.34 o 
  -8  12   4       16.09       17.95     11.18 o 
  -7  12   4       67.53       60.18     14.46 o 
  -6  12   4      498.54      544.05     20.07 o 
  -5  12   4       45.86       41.89      6.27 o 
  -4  12   4        0.86        0.37      3.69 o 
  -3  12   4        2.20       -1.28      3.74 o 
  -2  12   4       19.88       26.08      5.72 o 
  -1  12   4        1.24        1.10      4.56 o 
   0  12   4      125.90      143.68     14.67 o 
   1  12   4       15.46       17.90      8.26 o 
 -10  13   4       21.86       28.57     12.98 o 
  -9  13   4       80.67       44.54     14.62 o 
  -8  13   4       34.63       47.65     14.82 o 
  -7  13   4        9.33       10.57     10.77 o 
  -6  13   4      117.08      110.16     12.78 o 
  -5  13   4       28.15       32.41      6.01 o 
  -4  13   4        1.73        6.99      4.60 o 
  -3  13   4       30.25       31.37      7.22 o 
  -2  13   4       68.99       77.20      8.66 o 
  -1  13   4        0.00        0.16      5.05 o 
  -9  14   4       10.61       -5.50     10.48 o 
  -8  14   4        0.16       -1.45     10.44 o 
  -7  14   4       55.21       22.12     13.13 o 
  -5  14   4        3.36        9.65      5.58 o 
  -4  14   4       14.80        8.74      6.17 o 
  -3  14   4       63.97       71.20      8.86 o 
   2 -14   5        0.14       -2.68     13.10 o 
   3 -14   5       42.63       39.04      8.63 o 
   4 -14   5      126.66      133.27     12.97 o 
   5 -14   5      181.25      189.96     15.14 o 
   6 -14   5        1.93       -2.46      7.68 o 
   7 -14   5       10.95        3.82      8.36 o 
   8 -14   5       21.14        4.28      8.96 o 
   0 -13   5       92.54       97.79     11.93 o 
   1 -13   5        1.60       -4.92      5.71 o 
   2 -13   5       59.68       57.52      9.22 o 
   3 -13   5       73.68       74.59      9.85 o 
   4 -13   5       90.00       68.88      9.43 o 
   5 -13   5      117.82      116.05     21.99 o 
   6 -13   5        6.50        1.22      7.08 o 
   7 -13   5        5.25        0.38      7.28 o 
   8 -13   5        8.73        0.57      7.66 o 
   9 -13   5       91.31       83.45     13.59 o 
  -2 -12   5       87.41       89.94     11.96 o 
  -1 -12   5        0.12        5.34      5.96 o 
   0 -12   5        2.92       10.86      6.05 o 
   1 -12   5        8.05        8.60      5.97 o 
   2 -12   5       84.78       88.93     10.32 o 
   3 -12   5      133.27      120.32     11.48 o 
   4 -12   5       39.51       31.62      6.73 o 
   5 -12   5       24.81       19.26      5.84 o 
   6 -12   5       44.87       43.99      9.59 o 
   7 -12   5        0.03       -0.64      6.39 o 
   8 -12   5      255.65      284.91     21.68 o 
   9 -12   5      136.08      155.30     16.77 o 
  10 -12   5       50.86       62.93     18.58 o 
  -3 -11   5       57.00       44.99     13.74 o 
  -2 -11   5      242.55      254.16     20.06 o 
  -1 -11   5        1.31        0.07      4.79 o 
   0 -11   5      212.34      205.50     14.59 o 
   1 -11   5      172.19      149.04     17.85 o 
   2 -11   5       60.36       61.67     10.32 o 
   3 -11   5        7.22       10.82      5.01 o 
   4 -11   5       15.91       10.95      5.66 o 
   5 -11   5      196.63      206.05     13.30 o 
   6 -11   5        3.74        3.05      5.81 o 
   7 -11   5       85.77      107.23     13.12 o 
   8 -11   5       25.14        9.34      7.40 o 
   9 -11   5      102.38      139.06     36.65 o 
  10 -11   5       91.35       90.21     19.75 o 
  11 -11   5        2.77        2.46     12.09 o 
  -5 -10   5        1.49       -0.36      5.03 o 
  -4 -10   5        9.61        7.26      6.65 o 
  -3 -10   5       80.03       80.73     10.11 o 
  -2 -10   5       17.39        4.85      5.32 o 
  -1 -10   5      112.17      127.11     11.63 o 
   0 -10   5      394.55      403.81     22.73 o 
   1 -10   5      252.34      222.98     13.94 o 
   2 -10   5        0.43       -2.45      3.65 o 
   3 -10   5       65.97       53.45      7.09 o 
   4 -10   5       30.25       22.30      6.49 o 
   5 -10   5      141.80      136.69     18.66 o 
   6 -10   5       14.38       10.97      7.74 o 
   7 -10   5       17.61       14.67      6.81 o 
   8 -10   5       14.76       12.86      7.07 o 
   9 -10   5       69.04       61.78     11.01 o 
  10 -10   5      251.43      301.62     22.19 o 
  11 -10   5      343.37      466.29     37.80 o 
  -6  -9   5       39.04       30.45      7.91 o 
  -5  -9   5       17.88        8.05      4.82 o 
  -4  -9   5      239.51      267.66     17.01 o 
  -3  -9   5      112.20      104.67     10.67 o 
  -2  -9   5       36.50       53.69     16.88 o 
  -1  -9   5        0.18       -1.42      3.91 o 
   0  -9   5      507.39      543.04     19.56 o 
   1  -9   5        0.82       -0.38      3.43 o 
   2  -9   5      356.45      342.12     14.36 o 
   3  -9   5       23.84       27.63     10.02 o 
   4  -9   5     1969.59     1979.87     46.37 o 
   5  -9   5     2901.37     2807.01     61.69 o 
   6  -9   5        2.56       -1.10      4.81 o 
   7  -9   5      167.41      157.38     14.15 o 
   8  -9   5       57.61       64.57     10.20 o 
   9  -9   5        1.68       -4.09      6.32 o 
  10  -9   5        0.15        1.77      7.45 o 
  -6  -8   5       56.88       67.62      7.29 o 
  -5  -8   5       57.59       55.57      7.41 o 
  -4  -8   5       78.59       76.37     12.92 o 
  -3  -8   5       74.42       84.43      9.10 o 
  -2  -8   5      479.63      451.95     17.56 o 
  -1  -8   5      136.48      131.72     10.29 o 
   0  -8   5      251.51      223.92     13.01 o 
   1  -8   5      152.39      154.64     10.32 o 
   2  -8   5        6.88        3.37      3.21 o 
   3  -8   5        5.53        4.46      3.95 o 
   4  -8   5       15.39       20.98      4.54 o 
   5  -8   5      122.83      111.98     16.30 o 
   6  -8   5       17.90       10.39      6.06 o 
   7  -8   5       24.35       22.63      6.97 o 
   8  -8   5      112.04       92.62     11.19 o 
   9  -8   5        4.76       -4.28      5.94 o 
  10  -8   5        0.30        0.58      7.10 o 
  -7  -7   5       60.53       76.40     15.56 o 
  -6  -7   5       10.97        8.48      4.29 o 
  -5  -7   5       13.50       12.14      6.74 o 
  -4  -7   5        0.79        3.47      4.53 o 
  -3  -7   5       45.49       38.81      6.24 o 
  -2  -7   5        6.94        9.08      3.98 o 
  -1  -7   5       32.20       32.83      5.26 o 
   0  -7   5       68.76       70.98      7.02 o 
   1  -7   5       12.38        9.52      6.92 o 
   2  -7   5        6.09        1.16      1.96 o 
   3  -7   5      223.40      204.98     10.10 o 
   4  -7   5       23.25       19.28      4.09 o 
   5  -7   5      138.46      158.31     11.27 o 
   6  -7   5       46.96       29.91      5.80 o 
   7  -7   5      100.71      110.52      9.63 o 
   8  -7   5       94.65       89.60     11.58 o 
   9  -7   5        7.08        2.87      5.44 o 
  10  -7   5        0.09       -6.54     17.89 o 
  11  -7   5      101.67       98.03     26.60 o 
  12  -7   5        2.16        1.96     18.49 o 
  -7  -6   5       39.49       63.43     12.32 o 
  -6  -6   5      448.77      456.16     15.93 o 
  -5  -6   5      431.97      426.96     17.83 o 
  -4  -6   5       46.22       45.68      7.15 o 
  -3  -6   5     1181.59     1132.78     30.25 o 
  -2  -6   5      131.42      122.65      9.02 o 
  -1  -6   5      264.39      252.06     13.77 o 
   0  -6   5        1.04        1.55      2.64 o 
   1  -6   5        2.24        0.77      1.92 o 
   2  -6   5      520.28      554.27     19.83 o 
   3  -6   5      555.65      536.73     13.65 o 
   4  -6   5        0.07        3.79      2.46 o 
   5  -6   5       12.62       10.51      3.01 o 
   6  -6   5      120.18      180.32     11.38 o 
   7  -6   5       52.01       66.40      8.03 o 
   8  -6   5        0.46       -2.20      4.37 o 
   9  -6   5       13.40        5.98      6.13 o 
  10  -6   5       85.37       81.57     14.52 o 
  11  -6   5       46.87       37.78     19.53 o 
  12  -6   5        3.94        5.44     18.77 o 
  -8  -5   5       71.00       83.24     17.93 o 
  -7  -5   5        3.47       12.06      5.95 o 
  -6  -5   5        0.02       -0.38      3.25 o 
  -5  -5   5       84.14       87.88      9.55 o 
  -4  -5   5        0.20        1.93      3.15 o 
  -3  -5   5      126.51      129.76      7.79 o 
  -2  -5   5        0.63       -1.84      2.49 o 
  -1  -5   5      175.29      195.45      7.89 o 
   0  -5   5     1191.12     1238.99     35.72 o 
   1  -5   5      364.02      363.19     12.00 o 
   2  -5   5        4.12        2.25      2.36 o 
   3  -5   5        4.32        3.53      2.15 o 
   4  -5   5      204.65      250.99     12.70 o 
   5  -5   5       17.88       26.00      3.62 o 
   6  -5   5        7.45        5.01      4.11 o 
   7  -5   5      259.29      276.55     13.71 o 
   8  -5   5        0.26       -2.23      4.87 o 
   9  -5   5        0.98        6.52      8.52 o 
  10  -5   5      417.76      533.92     30.30 o 
  11  -5   5       97.46       92.78     27.61 o 
  12  -5   5       20.87       26.03     22.67 o 
  -9  -4   5        1.13       10.19     15.02 o 
  -8  -4   5        1.49        2.09      7.96 o 
  -7  -4   5       85.66       76.45     11.21 o 
  -6  -4   5       58.71       70.78      6.59 o 
  -5  -4   5       23.48       31.43      5.39 o 
  -4  -4   5      608.79      615.45     16.62 o 
  -3  -4   5        9.59        9.86      2.73 o 
  -2  -4   5      126.13      134.94      6.72 o 
  -1  -4   5      651.15      608.28     14.54 o 
   0  -4   5      144.97      114.85      5.78 o 
   1  -4   5      184.07      183.91      6.21 o 
   2  -4   5      912.71     1019.20     23.89 o 
   3  -4   5      172.84      168.84      6.61 o 
   4  -4   5      969.31     1076.71     22.48 o 
   5  -4   5       27.50       28.11      3.71 o 
   6  -4   5     1163.54     1105.53     29.69 o 
   7  -4   5      390.99      404.14     16.16 o 
   8  -4   5       80.32       73.45     12.40 o 
   9  -4   5       72.49       96.53     14.93 o 
  10  -4   5        7.87       -2.21     20.02 o 
  11  -4   5      157.97      174.28     35.80 o 
 -10  -3   5       67.04       75.32     23.01 o 
  -9  -3   5       49.58       25.69     15.56 o 
  -8  -3   5        1.35        9.74     12.41 o 
  -7  -3   5        1.87        7.26      5.78 o 
  -6  -3   5       37.58       33.30      6.74 o 
  -5  -3   5      113.43      136.55      9.14 o 
  -4  -3   5      201.86      218.90      9.70 o 
  -3  -3   5       37.72       37.99      4.33 o 
  -2  -3   5      132.25      122.07      9.01 o 
  -1  -3   5        4.19        1.26      1.65 o 
   0  -3   5       93.33      112.05      5.34 o 
   1  -3   5       30.40       27.62      2.82 o 
   2  -3   5     1471.30     1313.04    100.54 o 
   3  -3   5       45.21       71.60      4.73 o 
   4  -3   5      238.18      225.75      8.69 o 
   5  -3   5       15.88       16.77      3.78 o 
   6  -3   5        9.95       12.60      3.15 o 
   7  -3   5        5.84        3.61      4.35 o 
   8  -3   5       78.89       58.84     11.42 o 
   9  -3   5        2.89        2.45     12.31 o 
  10  -3   5       81.64       73.68     27.94 o 
  11  -3   5       92.43       77.24     28.21 o 
 -10  -2   5        2.22        6.39     13.87 o 
  -9  -2   5        6.77        3.35     12.02 o 
  -8  -2   5        8.06       12.12     12.63 o 
  -7  -2   5       12.35       20.99      6.64 o 
  -6  -2   5       38.35       34.37      4.20 o 
  -5  -2   5      287.13      297.30      9.56 o 
  -4  -2   5     1824.95     2040.37     45.16 o 
  -3  -2   5       63.92       73.88      7.24 o 
  -2  -2   5        0.12        0.30      2.39 o 
  -1  -2   5        1.53        0.69      3.06 o 
   0  -2   5      494.11      230.90     13.61 o 
   1  -2   5     1955.74     2017.17     41.99 o 
   2  -2   5      240.57      269.64      8.61 o 
   3  -2   5       11.30       16.88      2.68 o 
   4  -2   5      176.96      206.46      7.39 o 
   5  -2   5        9.04        6.45      2.42 o 
   6  -2   5     2854.56     2769.80     51.72 o 
   7  -2   5     1521.58     1536.37     52.13 o 
   8  -2   5      289.53      259.69     20.99 o 
   9  -2   5      134.91      145.72     17.23 o 
  10  -2   5       57.47       70.45     14.36 o 
  11  -2   5       89.67       66.32     26.52 o 
 -11  -1   5       23.09       19.47     17.09 o 
 -10  -1   5       37.82       40.06     18.02 o 
  -9  -1   5       83.12       77.64     19.34 o 
  -8  -1   5      128.11      117.40     21.68 o 
  -7  -1   5       27.81       26.78     10.95 o 
  -6  -1   5        2.14        3.22      2.68 o 
  -5  -1   5       66.25       71.40      4.56 o 
  -4  -1   5      418.07      453.69     13.20 o 
  -3  -1   5      623.65      716.09     22.17 o 
  -2  -1   5     2496.90     2646.66     68.98 o 
  -1  -1   5      685.93      705.34     22.12 o 
   0  -1   5      140.15      172.87      5.98 o 
   1  -1   5       83.67       93.30      5.64 o 
   2  -1   5        0.01        0.68      1.29 o 
   3  -1   5      208.83      224.50      7.02 o 
   4  -1   5       12.05        4.52      2.26 o 
   5  -1   5       78.96       78.85      5.31 o 
   6  -1   5      457.10      437.76     15.69 o 
   7  -1   5        1.07       14.07      7.39 o 
   8  -1   5        0.00       12.56      9.33 o 
   9  -1   5        5.93       -6.23      7.31 o 
  10  -1   5      164.05      194.97     21.41 o 
  11  -1   5       39.06       64.60     25.73 o 
 -11   0   5        2.30        7.88     15.02 o 
 -10   0   5       19.85       36.54     16.93 o 
  -9   0   5       46.21       59.78     17.10 o 
  -8   0   5       61.55       37.59     13.44 o 
  -7   0   5       17.94       11.13      8.96 o 
  -6   0   5       11.14       11.12      2.94 o 
  -5   0   5       64.67       75.91      4.95 o 
  -4   0   5       84.36       98.38      5.98 o 
  -3   0   5      105.38      120.77      6.19 o 
  -2   0   5      436.98      425.76     42.31 o 
  -1   0   5     1987.51     2082.84     55.37 o 
   0   0   5        0.74        1.63      2.37 o 
   1   0   5       68.04       66.87      3.94 o 
   2   0   5       25.57       22.60      3.98 o 
   3   0   5      291.07      301.28     10.68 o 
   4   0   5        2.03       10.21      3.36 o 
   5   0   5       22.00       14.50      6.19 o 
   6   0   5      164.45      165.79      9.96 o 
   7   0   5        3.55       13.40      6.84 o 
   8   0   5        9.78       15.78      8.03 o 
   9   0   5       12.02       18.74      9.48 o 
  10   0   5        9.39       23.59     11.89 o 
 -12   1   5      182.87      161.53     31.50 o 
 -11   1   5       61.61       38.31     17.64 o 
 -10   1   5       14.64       30.21     14.62 o 
  -9   1   5      295.23      234.26     31.03 o 
  -8   1   5       58.22       74.06     17.14 o 
  -7   1   5        0.69        6.55      7.89 o 
  -6   1   5      245.08      244.38     23.03 o 
  -5   1   5      231.43      229.43     23.62 o 
  -4   1   5      326.08      318.86     26.37 o 
  -3   1   5       70.22       65.49      7.54 o 
  -2   1   5       14.03       14.27      2.67 o 
  -1   1   5     3005.19     2898.33    137.40 o 
   0   1   5       42.33       47.99      4.09 o 
   1   1   5       45.58       41.28      3.87 o 
   2   1   5       38.74       23.40     12.91 o 
   3   1   5        1.89        3.95      2.37 o 
   4   1   5      108.67       95.75      9.26 o 
   5   1   5        0.19       -3.90      3.90 o 
   6   1   5      144.73      149.62     10.09 o 
   7   1   5      175.83      190.94     21.78 o 
   8   1   5       48.53       47.94     10.94 o 
   9   1   5        3.83       13.65      9.41 o 
  10   1   5       39.80       65.68     35.93 o 
 -12   2   5       49.28       27.11     19.31 o 
 -11   2   5       10.35       -7.18     10.52 o 
 -10   2   5       46.05       37.29     15.66 o 
  -9   2   5       50.79       57.07     16.43 o 
  -8   2   5      391.77      408.43     33.60 o 
  -7   2   5       29.25       21.93      9.65 o 
  -6   2   5      338.93      371.79     17.13 o 
  -5   2   5       15.51       13.58      5.88 o 
  -4   2   5       11.55        7.01      2.09 o 
  -3   2   5      804.58      833.32     18.89 o 
  -2   2   5        0.47       -0.98      1.18 o 
  -1   2   5        9.59        4.45      3.44 o 
   0   2   5       20.44        9.41      1.89 o 
   1   2   5        1.10       -0.54      1.95 o 
   2   2   5       18.35       21.83      4.24 o 
   3   2   5       81.24       83.55      6.57 o 
   4   2   5      310.79      294.39     15.56 o 
   5   2   5       66.76       72.19      7.18 o 
   6   2   5       62.21       44.09      6.22 o 
   7   2   5      142.66      113.95     17.36 o 
   8   2   5        0.00       -1.12      8.29 o 
   9   2   5        8.30       20.63     15.80 o 
 -12   3   5       21.41        2.32     13.98 o 
 -11   3   5       63.23       50.93     18.84 o 
 -10   3   5        4.93       -5.18     10.41 o 
  -9   3   5       79.53       77.45     17.99 o 
  -8   3   5      299.26      340.19     30.24 o 
  -7   3   5      506.69      539.95     25.06 o 
  -6   3   5      249.96       72.26     12.73 o 
  -5   3   5      326.58      321.33     15.16 o 
  -4   3   5       58.31       37.29      9.48 o 
  -3   3   5      172.03      158.18      8.97 o 
  -2   3   5        9.46        4.85      1.53 o 
  -1   3   5      767.09      705.86     23.69 o 
   0   3   5      265.30      312.66      7.59 o 
   1   3   5        5.90        2.14      1.84 o 
   2   3   5       70.47       71.90      5.20 o 
   3   3   5        2.37        3.43      2.36 o 
   4   3   5       75.94       63.38      6.70 o 
   5   3   5       99.64      111.67     11.66 o 
   6   3   5       91.87       89.67      8.83 o 
   7   3   5        2.63        2.75      6.35 o 
   8   3   5      131.28      165.30     19.06 o 
   9   3   5        7.75       18.99     13.91 o 
 -12   4   5        0.35        9.46     14.73 o 
 -11   4   5        7.29       -3.86     11.44 o 
 -10   4   5        3.42        3.22     11.18 o 
  -9   4   5       38.84       42.60      9.90 o 
  -8   4   5      175.55      195.28     33.65 o 
  -7   4   5        0.28       -5.82     16.35 o 
  -6   4   5      117.84      108.61      8.05 o 
  -5   4   5      378.01      354.81     22.84 o 
  -4   4   5      176.30      178.54      5.36 o 
  -3   4   5       34.78       32.78      2.84 o 
  -2   4   5      118.34      102.45      4.78 o 
  -1   4   5      211.59      214.34      5.68 o 
   0   4   5     1754.67     1687.57     28.67 o 
   1   4   5      369.55      364.73     14.49 o 
   2   4   5       52.32       44.82      5.11 o 
   3   4   5      968.21      900.51     19.14 o 
   4   4   5     1657.73     1455.73     37.55 o 
   5   4   5       16.85       13.54      4.82 o 
   6   4   5        3.77        8.14      7.12 o 
   7   4   5      112.51      109.16     15.12 o 
   8   4   5      100.42       99.25     16.21 o 
 -12   5   5        0.34        7.81     14.58 o 
 -11   5   5        0.06       12.34     13.97 o 
 -10   5   5        0.76        1.40      8.18 o 
  -9   5   5      321.86      322.52     24.05 o 
  -8   5   5      256.98      284.12     21.59 o 
  -7   5   5       96.67      107.87     14.61 o 
  -6   5   5       46.57       67.33      9.97 o 
  -5   5   5      221.80      219.77      7.63 o 
  -4   5   5      890.50      968.49     20.80 o 
  -3   5   5       85.69       82.00      4.46 o 
  -2   5   5      430.56      437.40      9.28 o 
  -1   5   5      186.08      189.71      5.75 o 
   0   5   5       61.58       57.80      4.03 o 
   1   5   5      166.50      139.45      5.99 o 
   2   5   5      114.80      101.87      6.31 o 
   3   5   5      442.55      393.17     11.68 o 
   4   5   5      182.59      166.85      8.81 o 
   5   5   5       15.36       21.97      5.68 o 
   6   5   5       32.51       31.70      6.59 o 
   7   5   5        2.58       14.68      8.99 o 
   8   5   5      374.17      449.08     30.91 o 
 -13   6   5        4.53       34.24     19.45 o 
 -12   6   5        5.47       23.78     17.43 o 
 -11   6   5       33.22       32.60     10.22 o 
 -10   6   5       57.30       61.39     36.79 o 
  -9   6   5       38.09       43.53     10.61 o 
  -8   6   5       23.91       10.78      6.93 o 
  -7   6   5        0.08       -1.59      4.80 o 
  -6   6   5       48.19       41.78      7.33 o 
  -5   6   5       38.48       48.01      4.47 o 
  -4   6   5       44.25       49.73      3.85 o 
  -3   6   5      168.17      185.44      6.51 o 
  -2   6   5        0.03        1.75      1.67 o 
  -1   6   5        2.36        0.23      1.64 o 
   0   6   5      187.84      201.96      7.32 o 
   1   6   5      772.32      701.45     16.17 o 
   2   6   5      728.70      656.09     16.10 o 
   3   6   5      185.01      176.67      9.24 o 
   4   6   5        6.91       10.79      3.57 o 
   5   6   5      370.96      389.30     18.14 o 
   6   6   5        3.66        5.07      5.63 o 
   7   6   5        1.13       19.63     13.30 o 
 -13   7   5      118.34       91.86     25.74 o 
 -12   7   5       19.86       35.66     11.03 o 
 -11   7   5       26.92       44.30     12.26 o 
 -10   7   5        1.42        0.06      6.55 o 
  -9   7   5        0.01       -1.61      5.99 o 
  -8   7   5      272.44      305.31     24.02 o 
  -7   7   5      311.54      361.77     21.56 o 
  -6   7   5       91.94       88.73      6.16 o 
  -5   7   5        0.02       -2.22      3.03 o 
  -4   7   5       74.77       79.47      5.15 o 
  -3   7   5      199.07      189.36      7.03 o 
  -2   7   5      622.23      603.97     12.65 o 
  -1   7   5      253.35      246.09      7.62 o 
   0   7   5       39.39       25.41      3.91 o 
   1   7   5       44.07       43.50      6.79 o 
   2   7   5        6.94        5.22      2.88 o 
   3   7   5        0.34        1.70      3.19 o 
   4   7   5       24.61       24.10      4.64 o 
   5   7   5       15.79        6.99      5.68 o 
   6   7   5      236.34      263.93     27.66 o 
 -12   8   5       65.12       85.82     15.76 o 
 -11   8   5      140.79      148.73     28.34 o 
 -10   8   5      649.67      637.41     32.42 o 
  -9   8   5      627.60      651.87     33.10 o 
  -8   8   5       96.24       78.07     12.85 o 
  -7   8   5       34.74       25.27      8.28 o 
  -6   8   5      155.70      179.69      9.10 o 
  -5   8   5        3.42        2.75      2.74 o 
  -4   8   5       20.37       16.57      3.19 o 
  -3   8   5      650.98      629.90     14.72 o 
  -2   8   5      118.69       89.75      5.46 o 
  -1   8   5       84.08       90.51      5.50 o 
   0   8   5       14.45       16.64      3.60 o 
   1   8   5        8.02        8.24      3.11 o 
   2   8   5        0.76        4.87      3.28 o 
   3   8   5       10.56        7.50      3.94 o 
   4   8   5      214.69      206.57     11.67 o 
   5   8   5        3.26       11.61      9.03 o 
 -12   9   5       18.12       24.80     20.56 o 
 -11   9   5        4.74       15.18     15.49 o 
 -10   9   5        4.80        8.08      8.63 o 
  -9   9   5      231.81      286.97     24.04 o 
  -8   9   5       14.06       13.22     17.43 o 
  -7   9   5      227.55      239.44     20.47 o 
  -6   9   5       84.49       77.40      8.09 o 
  -5   9   5      270.87      265.68      9.23 o 
  -4   9   5       40.13       26.09      4.06 o 
  -3   9   5       76.81       88.02      6.85 o 
  -2   9   5        4.34        1.91      2.40 o 
  -1   9   5       69.36       62.03      5.55 o 
   0   9   5      145.05      141.38      8.49 o 
   1   9   5      170.41      155.41     13.53 o 
   2   9   5        1.64        2.85      3.56 o 
   3   9   5       16.41       11.98      4.80 o 
   4   9   5      118.34      128.20     14.14 o 
 -12  10   5        1.59       13.15     17.97 o 
 -11  10   5        7.86        3.92      9.06 o 
 -10  10   5       24.88       19.84     15.78 o 
  -9  10   5       41.11       32.53     11.22 o 
  -8  10   5      153.61      141.61     17.35 o 
  -7  10   5        0.01       -4.39      6.00 o 
  -6  10   5        0.02       -3.29     11.13 o 
  -5  10   5      141.15      129.72      8.18 o 
  -4  10   5        0.65        2.86      3.14 o 
  -3  10   5       25.22       18.03      4.15 o 
  -2  10   5       52.42       44.06      5.50 o 
  -1  10   5      212.68      198.51     11.39 o 
   0  10   5        1.24        5.00      3.72 o 
   1  10   5       19.97       14.98      4.73 o 
   2  10   5        7.91        2.83      4.19 o 
   3  10   5       35.37       34.04     10.04 o 
 -12  11   5       71.06       46.76     16.80 o 
 -11  11   5       26.99       27.66     13.71 o 
 -10  11   5        9.34       16.42     11.25 o 
  -9  11   5        1.96       -1.26      8.56 o 
  -8  11   5       48.76       46.46     13.44 o 
  -7  11   5       10.59       11.62      8.98 o 
  -6  11   5      116.55      121.25     11.90 o 
  -5  11   5        1.90        0.09      3.44 o 
  -4  11   5       36.30       35.30      5.32 o 
  -3  11   5      183.14      193.74     10.96 o 
  -2  11   5       63.88       43.64      6.07 o 
  -1  11   5        1.48       -0.01      3.95 o 
   0  11   5       37.34       36.19      6.07 o 
   1  11   5       15.53       11.02      4.96 o 
   2  11   5       16.44       18.86      9.99 o 
 -11  12   5       26.79       28.38     14.89 o 
 -10  12   5      118.43      112.23     21.30 o 
  -9  12   5       47.84       46.45     14.86 o 
  -8  12   5        5.51        4.81      9.99 o 
  -7  12   5       34.14       23.29     10.19 o 
  -6  12   5        5.38       11.98      5.95 o 
  -5  12   5       21.20       16.52      6.05 o 
  -4  12   5      165.33      161.75     10.56 o 
  -3  12   5      145.23      147.62     10.46 o 
  -2  12   5        5.43        5.22      4.33 o 
  -1  12   5       95.69      104.38     11.66 o 
   0  12   5       40.86       58.42      8.10 o 
   1  12   5      272.15      303.60     31.11 o 
 -10  13   5       37.88       24.18     14.44 o 
  -9  13   5       68.60       59.61     17.24 o 
  -8  13   5       77.05       76.75     17.75 o 
  -7  13   5       12.07       13.28      9.93 o 
  -6  13   5       66.67       67.15     10.31 o 
  -5  13   5        2.80        2.96      4.66 o 
  -4  13   5       89.14       90.51      8.93 o 
  -3  13   5       29.27       34.41      6.32 o 
  -2  13   5       37.98       41.78      7.46 o 
  -1  13   5       72.41       48.26      9.62 o 
  -8  14   5       15.05       10.46     12.41 o 
  -7  14   5        9.52       10.93     12.03 o 
  -6  14   5      204.32      229.34     28.82 o 
  -5  14   5      201.33      254.28     20.81 o 
  -4  14   5      208.13      218.43     14.10 o 
   2 -14   6       10.31        2.36      8.73 o 
   3 -14   6      133.91      152.29     17.45 o 
   4 -14   6        0.01        1.69      6.46 o 
   5 -14   6        2.08        8.42      6.40 o 
   6 -14   6      113.42      101.62     43.43 o 
   7 -14   6       30.48       39.81     10.95 o 
   0 -13   6        1.77        3.62      6.43 o 
   1 -13   6       12.50        8.08      6.87 o 
   2 -13   6       14.81        7.74      6.34 o 
   3 -13   6        0.59        1.72      5.93 o 
   4 -13   6       96.39      121.13     12.42 o 
   5 -13   6        5.24       -1.49      5.37 o 
   6 -13   6        0.14        1.26      7.20 o 
   7 -13   6       37.02       49.55     11.14 o 
   8 -13   6        0.76       -0.11      7.74 o 
   9 -13   6       16.77        9.28     11.54 o 
  -2 -12   6       31.78       32.05      9.06 o 
  -1 -12   6       71.27       91.89     11.48 o 
   0 -12   6        1.13        5.34      6.01 o 
   1 -12   6        5.37       -1.08      5.10 o 
   2 -12   6        5.02        6.81      5.36 o 
   3 -12   6       53.69       49.68      8.13 o 
   4 -12   6        3.50        1.91      5.20 o 
   5 -12   6       26.37       30.57      6.91 o 
   6 -12   6        0.13       -5.43      5.43 o 
   7 -12   6        2.31        2.61      6.77 o 
   8 -12   6      187.24      212.57     19.07 o 
   9 -12   6       52.71       60.65     23.95 o 
  10 -12   6       16.82       12.52     14.79 o 
  -3 -11   6       51.28       29.10      8.10 o 
  -2 -11   6       44.78       42.30      8.47 o 
  -1 -11   6      138.41      138.05     12.72 o 
   0 -11   6      145.57      146.94     12.84 o 
   1 -11   6       37.39       30.53      6.82 o 
   2 -11   6       21.43       17.93      5.65 o 
   3 -11   6       41.14       27.28      6.30 o 
   4 -11   6       48.22       42.70      7.16 o 
   5 -11   6       14.46        3.62      4.49 o 
   6 -11   6       11.21        7.63     11.04 o 
   7 -11   6        1.63        4.67      6.25 o 
   8 -11   6       30.18       30.15     13.17 o 
   9 -11   6        1.74       -3.82      6.65 o 
  10 -11   6       29.76       33.52     11.09 o 
  -4 -10   6        0.59       -4.77      5.82 o 
  -3 -10   6       69.85      100.14     11.46 o 
  -2 -10   6       62.64       73.09      9.55 o 
  -1 -10   6      108.30       91.66     10.05 o 
   0 -10   6        4.37        5.56      4.75 o 
   1 -10   6       69.37       67.27     15.16 o 
   2 -10   6        0.73       -2.33      4.25 o 
   3 -10   6      183.67      171.28     12.10 o 
   4 -10   6       14.15       17.50      5.01 o 
   5 -10   6      303.45      300.39     14.71 o 
   6 -10   6       17.52       16.49      6.71 o 
   7 -10   6        1.57        2.73      6.18 o 
   8 -10   6       56.30       55.22     10.14 o 
   9 -10   6        0.12        0.83      7.00 o 
  10 -10   6        4.94        8.73     14.33 o 
  -6  -9   6       27.82       17.56     13.96 o 
  -5  -9   6       24.03       24.33      6.64 o 
  -4  -9   6      107.27      103.17     11.27 o 
  -3  -9   6      174.72      156.18     12.82 o 
  -2  -9   6      220.32      232.68     14.88 o 
  -1  -9   6       33.19       23.89      5.55 o 
   0  -9   6      223.01      236.45     14.36 o 
   1  -9   6      166.40      169.21     11.74 o 
   2  -9   6       13.46        6.59      3.88 o 
   3  -9   6      809.98      842.69     24.90 o 
   4  -9   6      282.12      279.28     13.46 o 
   5  -9   6      112.99      128.62      9.91 o 
   6  -9   6        2.02       -3.18      5.26 o 
   7  -9   6        9.98        8.48      5.88 o 
   8  -9   6        0.98        0.97      6.04 o 
   9  -9   6       28.78       20.67      8.17 o 
  10  -9   6        0.05       -0.72      7.20 o 
  -6  -8   6      351.12      391.77     19.86 o 
  -5  -8   6      317.23      288.78     22.31 o 
  -4  -8   6      397.14      405.49     18.52 o 
  -3  -8   6        9.58       14.31      5.02 o 
  -2  -8   6      378.06      381.68     19.52 o 
  -1  -8   6      136.31      108.35      9.56 o 
   0  -8   6      166.02      163.90     11.15 o 
   1  -8   6      189.51      178.96     11.43 o 
   2  -8   6       59.03       67.02      7.18 o 
   3  -8   6        1.79        4.59      3.61 o 
   4  -8   6       50.05       54.10      6.40 o 
   5  -8   6       35.27       29.50      5.26 o 
   6  -8   6       73.22       83.91     20.64 o 
   7  -8   6      187.71      172.28     14.61 o 
   8  -8   6       14.60       18.02     13.90 o 
   9  -8   6       36.77       21.36      8.23 o 
  10  -8   6       19.16        0.51     11.92 o 
  -7  -7   6      137.08      120.09     16.36 o 
  -6  -7   6       21.38       37.34     17.60 o 
  -5  -7   6      228.81      226.41     15.00 o 
  -4  -7   6       27.68       26.05      8.49 o 
  -3  -7   6        3.99        5.56      4.15 o 
  -2  -7   6      546.56      519.67     18.43 o 
  -1  -7   6      212.81      203.23     12.02 o 
   0  -7   6      995.41      996.84     26.97 o 
   1  -7   6       96.57       98.13      9.47 o 
   2  -7   6        0.54        0.82      2.49 o 
   3  -7   6        8.69        6.26      3.30 o 
   4  -7   6      709.60      658.87     21.87 o 
   5  -7   6      277.56      275.00     11.66 o 
   6  -7   6        0.08       -3.38      4.17 o 
   7  -7   6        3.20       -4.08      4.08 o 
   8  -7   6      316.72      277.57     18.77 o 
   9  -7   6       34.89       21.63      7.24 o 
  10  -7   6        4.64       -5.18      8.95 o 
  11  -7   6        7.83       13.28     17.69 o 
  -8  -6   6       21.59       26.91     14.12 o 
  -7  -6   6        0.11        1.39      7.00 o 
  -6  -6   6       11.55        7.76     16.84 o 
  -5  -6   6      192.73      219.15     13.79 o 
  -4  -6   6       55.31       49.49      6.73 o 
  -3  -6   6      108.11      125.92      9.57 o 
  -2  -6   6      578.90      607.36     24.90 o 
  -1  -6   6      726.84      819.03     28.26 o 
   0  -6   6        0.42        2.92      2.24 o 
   1  -6   6       23.75       22.82      4.08 o 
   2  -6   6       13.53        3.71      3.79 o 
   3  -6   6       61.78       62.06      5.56 o 
   4  -6   6       67.55       71.93      5.58 o 
   5  -6   6      419.39      410.60     12.56 o 
   6  -6   6       31.96       54.94     10.64 o 
   7  -6   6      423.67      379.46     16.26 o 
   8  -6   6        3.06       -1.05      4.77 o 
   9  -6   6       17.78       19.50     10.32 o 
  10  -6   6      124.19      112.89     17.26 o 
  11  -6   6        4.92        1.55     16.95 o 
  -8  -5   6       12.48       10.40     11.20 o 
  -7  -5   6       25.92       29.63      7.92 o 
  -6  -5   6       13.75        8.76      3.76 o 
  -5  -5   6        7.24        2.54      3.44 o 
  -4  -5   6      268.89      278.25     19.04 o 
  -3  -5   6       55.41       51.56      5.40 o 
  -2  -5   6       11.78        6.69      4.83 o 
  -1  -5   6       45.57       26.35     10.27 o 
   0  -5   6        6.07        1.05      2.44 o 
   1  -5   6       72.32       85.87      4.91 o 
   2  -5   6      289.73      338.19      9.85 o 
   3  -5   6       80.51      120.10      6.53 o 
   4  -5   6        0.24        0.12      2.38 o 
   5  -5   6      213.70      244.56      9.46 o 
   6  -5   6      208.97      194.49     16.64 o 
   7  -5   6      348.37      309.41     14.85 o 
   8  -5   6        0.47       -7.55      7.55 o 
   9  -5   6        1.28       -5.50      8.45 o 
  10  -5   6       69.08       98.89     16.55 o 
  11  -5   6       60.58       67.62     25.12 o 
  -9  -4   6        0.90        3.51      8.75 o 
  -8  -4   6       17.90        2.05     11.79 o 
  -7  -4   6       11.83       13.00      7.06 o 
  -6  -4   6      268.10      253.49     10.83 o 
  -5  -4   6      321.36      315.12     13.37 o 
  -4  -4   6       10.51        9.56      3.26 o 
  -3  -4   6      261.94      240.88      9.32 o 
  -2  -4   6       29.38       20.55      3.39 o 
  -1  -4   6      135.81      177.03      8.25 o 
   0  -4   6      985.42      993.93     20.98 o 
   1  -4   6        0.16       -1.09      1.57 o 
   2  -4   6      325.58      319.47      9.31 o 
   3  -4   6      780.71      832.85     18.49 o 
   4  -4   6      693.66      763.23     17.80 o 
   5  -4   6      323.70      359.38     11.03 o 
   6  -4   6      237.68      218.28     11.74 o 
   7  -4   6       11.12       12.40      4.98 o 
   8  -4   6        2.62       -5.91     11.38 o 
   9  -4   6       71.49       93.71     15.02 o 
  10  -4   6       27.87       34.11     12.81 o 
  11  -4   6       16.53       23.86     21.32 o 
 -10  -3   6        5.48       -3.84     14.57 o 
  -9  -3   6       19.62       15.25     14.67 o 
  -8  -3   6        2.53        1.25     10.69 o 
  -7  -3   6      133.97      121.75     19.35 o 
  -6  -3   6       12.00       11.75      6.06 o 
  -5  -3   6      510.64      511.57     16.95 o 
  -4  -3   6        2.34        0.10      2.44 o 
  -3  -3   6      211.30      230.91      9.64 o 
  -2  -3   6        0.87        1.30      5.56 o 
  -1  -3   6      328.88      319.61      9.55 o 
   0  -3   6      127.19      132.88      8.66 o 
   1  -3   6     1873.88     1930.87     35.90 o 
   2  -3   6       83.94      108.37      5.69 o 
   3  -3   6      191.77      260.26      8.52 o 
   4  -3   6       43.68       65.42      4.90 o 
   5  -3   6      143.62      139.12      6.83 o 
   6  -3   6       32.03       37.98      5.04 o 
   7  -3   6     1023.29     1003.49     51.67 o 
   8  -3   6      183.44      191.74     18.78 o 
   9  -3   6      101.23       98.44     15.63 o 
  10  -3   6       11.48       -4.57      9.72 o 
  11  -3   6       18.92       33.40     22.67 o 
 -10  -2   6        2.43        0.23     12.51 o 
  -9  -2   6        4.96       -2.40     11.02 o 
  -8  -2   6      225.62      184.66     26.93 o 
  -7  -2   6      383.04      388.77     34.09 o 
  -6  -2   6       61.25       69.16     15.41 o 
  -5  -2   6      105.03      117.35     13.58 o 
  -4  -2   6       68.59       71.88      5.94 o 
  -3  -2   6        7.00        1.44      2.98 o 
  -2  -2   6     1108.76     1150.87     34.01 o 
  -1  -2   6      325.17      345.36     14.36 o 
   0  -2   6       49.92       42.41      3.63 o 
   1  -2   6       94.69      104.27      6.71 o 
   2  -2   6        3.49        2.04      2.05 o 
   3  -2   6        0.07       -0.55      2.02 o 
   4  -2   6      236.02      243.02      8.23 o 
   5  -2   6      165.34      183.24     10.06 o 
   6  -2   6      184.89      203.82     11.11 o 
   7  -2   6        0.01        5.55      6.94 o 
   8  -2   6       22.76       25.56      9.73 o 
   9  -2   6       71.20       84.87     27.90 o 
  10  -2   6       12.91        0.44     14.56 o 
  11  -2   6       24.50       33.82     23.14 o 
 -11  -1   6       89.13       51.35     20.90 o 
 -10  -1   6        9.78       18.68     14.71 o 
  -9  -1   6      154.29      107.37     22.35 o 
  -8  -1   6       27.69       25.40     12.09 o 
  -7  -1   6      561.27      513.93     37.19 o 
  -6  -1   6      522.46      522.25     27.59 o 
  -5  -1   6      969.05     1118.18     27.17 o 
  -4  -1   6     3807.43     3920.79     80.62 o 
  -3  -1   6     3972.72     4260.43     86.43 o 
  -2  -1   6       98.94      104.12      6.70 o 
  -1  -1   6      133.77      108.22     12.71 o 
   0  -1   6      537.22      573.83     15.18 o 
   1  -1   6      193.32      188.84      6.52 o 
   2  -1   6      297.98      339.47      9.13 o 
   3  -1   6     1239.48     1377.56     26.89 o 
   4  -1   6        0.66        0.10      2.10 o 
   5  -1   6      532.99      532.58     17.46 o 
   6  -1   6      144.78      161.05     13.76 o 
   7  -1   6       33.62       16.67      8.70 o 
   8  -1   6      153.65      136.60     16.66 o 
   9  -1   6       11.55       19.95      9.96 o 
  10  -1   6       15.64       34.35     12.44 o 
 -11   0   6        2.93        5.65     14.09 o 
 -10   0   6      236.50      201.05     31.29 o 
  -9   0   6      443.04      405.24     36.49 o 
  -8   0   6       73.31       46.60     14.51 o 
  -7   0   6      431.13      377.74     31.16 o 
  -6   0   6      103.18      111.23      9.59 o 
  -5   0   6       13.58       16.46      2.14 o 
  -4   0   6       91.13      119.43      5.41 o 
  -3   0   6     3196.13     3391.58     69.14 o 
  -2   0   6        0.36        5.03      3.53 o 
  -1   0   6     1413.76     1422.29     35.81 o 
   0   0   6        2.00        3.13      2.74 o 
   1   0   6       34.56       21.06      2.61 o 
   2   0   6      285.03      272.42      7.48 o 
   3   0   6        3.91        4.79      4.03 o 
   4   0   6       68.94       76.77      6.67 o 
   5   0   6       32.76       29.25      7.65 o 
   6   0   6      466.20      448.84     23.66 o 
   7   0   6       84.15       91.57     12.77 o 
   8   0   6        0.89       -3.44      6.93 o 
   9   0   6        3.94        6.38      9.50 o 
  10   0   6       88.57      105.34     17.67 o 
 -11   1   6        1.81       10.74     15.34 o 
 -10   1   6       89.91       34.58     15.49 o 
  -9   1   6        0.42       -3.50      9.93 o 
  -8   1   6       56.79       31.53     12.80 o 
  -7   1   6       97.86       63.61     14.72 o 
  -6   1   6      115.64      165.18     10.61 o 
  -5   1   6      216.06      205.52     10.95 o 
  -4   1   6     1970.64     2016.45     54.50 o 
  -3   1   6      715.42      786.93     27.60 o 
  -2   1   6     6141.04     6149.35    122.15 o 
  -1   1   6     2923.03     2924.82     60.43 o 
   0   1   6      110.71      131.59      6.58 o 
   1   1   6     6221.88     6021.36    120.71 o 
   2   1   6       60.25       52.97      6.69 o 
   3   1   6       26.42       26.20      4.05 o 
   4   1   6        9.74        5.17      3.19 o 
   5   1   6        7.89        0.07      4.71 o 
   6   1   6      119.59       94.05     14.88 o 
   7   1   6       13.68       15.03      7.78 o 
   8   1   6        2.88        9.63      8.34 o 
   9   1   6       60.83       48.90     13.12 o 
  10   1   6        1.92       11.90     10.94 o 
 -12   2   6      239.04      253.76     37.04 o 
 -11   2   6       20.67        5.47     13.89 o 
 -10   2   6        2.01        1.09     11.83 o 
  -9   2   6       62.87       64.12     17.84 o 
  -8   2   6      494.91      476.22     38.14 o 
  -7   2   6      163.19      135.34     23.47 o 
  -6   2   6      231.79       10.61      5.52 o 
  -5   2   6       25.26       15.09      8.13 o 
  -4   2   6       19.47       27.84      5.05 o 
  -3   2   6        1.93        2.85      4.20 o 
  -2   2   6      455.36      428.80     11.63 o 
  -1   2   6        4.86        1.21      1.90 o 
   0   2   6       71.62       55.02      4.77 o 
   1   2   6       73.21       62.39      5.28 o 
   2   2   6      214.77      231.73      9.71 o 
   3   2   6        7.71        4.99      2.24 o 
   4   2   6      155.94      172.82     10.51 o 
   5   2   6        0.16       -0.11      3.59 o 
   6   2   6       59.02       56.95      7.24 o 
   7   2   6       14.65       10.87      7.72 o 
   8   2   6       43.68       59.16     12.54 o 
   9   2   6        1.35       13.91     10.83 o 
 -12   3   6       19.43       60.59     20.96 o 
 -11   3   6        0.23       -0.98     13.02 o 
 -10   3   6      285.16      307.80     36.86 o 
  -9   3   6        5.69        6.55     12.18 o 
  -8   3   6      125.79       66.85     17.76 o 
  -7   3   6        4.41       12.02     13.05 o 
  -6   3   6        1.00        5.17      3.45 o 
  -5   3   6      376.50      402.80     13.59 o 
  -4   3   6       37.05       35.69      2.86 o 
  -3   3   6      315.75      308.61      8.83 o 
  -2   3   6      714.03      731.52     16.19 o 
  -1   3   6       46.37       44.04      5.42 o 
   0   3   6       10.44        7.19      1.75 o 
   1   3   6       15.21       14.84      3.89 o 
   2   3   6     1235.72     1222.64     34.45 o 
   3   3   6        1.49        3.28      2.53 o 
   4   3   6       86.38       62.00      8.36 o 
   5   3   6      420.68      401.24     16.07 o 
   6   3   6       48.47       53.86      7.32 o 
   7   3   6      109.17       95.81     14.55 o 
   8   3   6       21.48       36.87     11.45 o 
   9   3   6        9.83       17.56     10.92 o 
 -12   4   6       10.06       10.98     15.47 o 
 -11   4   6       49.63       64.62     21.02 o 
 -10   4   6        3.59       -4.60     12.10 o 
  -9   4   6      108.37      151.99     26.35 o 
  -8   4   6      494.21      422.98     29.01 o 
  -7   4   6       26.34        8.43      6.20 o 
  -6   4   6      119.07      115.70      8.01 o 
  -5   4   6       62.50       56.16      8.06 o 
  -4   4   6        3.33        6.35      1.71 o 
  -3   4   6        1.55       -0.50      1.46 o 
  -2   4   6      151.59      151.72      5.50 o 
  -1   4   6      277.53      301.96      8.04 o 
   0   4   6      419.32      398.11      9.62 o 
   1   4   6       31.61       27.06      3.68 o 
   2   4   6       26.95       40.07      4.52 o 
   3   4   6      117.90       82.47      7.69 o 
   4   4   6      179.47      151.76     10.80 o 
   5   4   6      119.00      105.16     10.84 o 
   6   4   6       31.96       34.63      6.74 o 
   7   4   6        5.12        7.79      8.22 o 
   8   4   6        0.32       10.18      9.80 o 
 -12   5   6       45.81       81.49     22.96 o 
 -11   5   6       76.76       80.46     22.37 o 
 -10   5   6       61.31       74.63     20.76 o 
  -9   5   6      104.88       81.05     28.92 o 
  -8   5   6       74.58       68.67     23.12 o 
  -7   5   6      222.51      241.03     19.47 o 
  -6   5   6      252.32      269.95     11.77 o 
  -5   5   6       42.67       47.05      4.83 o 
  -4   5   6      325.10      278.49     16.71 o 
  -3   5   6      391.93      431.11     10.86 o 
  -2   5   6        5.84        6.16      1.82 o 
  -1   5   6        0.37        1.19      1.65 o 
   0   5   6      175.11      180.03      8.73 o 
   1   5   6      327.59      343.40     11.64 o 
   2   5   6      131.29      113.63      6.72 o 
   3   5   6      634.04      626.28     18.15 o 
   4   5   6       93.94      110.10      9.91 o 
   5   5   6        1.94        2.37      4.21 o 
   6   5   6       25.50       12.81      5.82 o 
   7   5   6       72.86       74.24     20.95 o 
 -12   6   6      115.07      108.28     28.26 o 
 -11   6   6        2.23       15.33     13.49 o 
 -10   6   6       29.23       34.16     21.26 o 
  -9   6   6      334.48      335.37     25.33 o 
  -8   6   6       58.68       67.18     15.17 o 
  -7   6   6       71.46       86.09     12.88 o 
  -6   6   6        4.55       -4.07      6.33 o 
  -5   6   6       83.03       97.62      6.16 o 
  -4   6   6        4.28        3.99      2.32 o 
  -3   6   6      220.94      213.03      6.48 o 
  -2   6   6      300.91      295.81      7.90 o 
  -1   6   6      601.76      601.04     12.44 o 
   0   6   6        4.27        5.03      2.46 o 
   1   6   6       47.09       44.80      4.58 o 
   2   6   6        0.05       -0.59      2.48 o 
   3   6   6       81.02       74.57      6.19 o 
   4   6   6        0.30        0.51      3.99 o 
   5   6   6       21.15       25.28      6.56 o 
   6   6   6       59.43       86.27     10.61 o 
   7   6   6       27.97       18.03     20.78 o 
 -12   7   6        2.30       14.76     10.25 o 
 -11   7   6       66.17       89.79     17.37 o 
 -10   7   6       37.49       30.94     13.16 o 
  -9   7   6      457.29      470.53     26.79 o 
  -8   7   6     1038.18      996.44     70.32 o 
  -7   7   6      662.35      642.27     31.57 o 
  -6   7   6        8.48        4.02      7.57 o 
  -5   7   6      323.77      312.29      9.13 o 
  -4   7   6       11.35        7.48      2.28 o 
  -3   7   6       63.63       66.29      4.36 o 
  -2   7   6       45.21       36.25      3.53 o 
  -1   7   6     1441.11     1374.70     23.63 o 
   0   7   6        8.83        3.55      2.67 o 
   1   7   6      180.61      186.26      9.24 o 
   2   7   6        3.55        2.62      2.78 o 
   3   7   6        0.43       -2.10      2.81 o 
   4   7   6        0.00        2.18      4.27 o 
   5   7   6      275.00      305.02     17.82 o 
   6   7   6       64.12       93.95     23.38 o 
 -12   8   6        0.00       -1.49     10.01 o 
 -11   8   6      152.28      163.70     20.59 o 
 -10   8   6       70.18       48.45     12.04 o 
  -9   8   6       64.20       64.73     13.21 o 
  -8   8   6      798.31      764.67     34.83 o 
  -7   8   6      310.53      315.74     23.29 o 
  -6   8   6      525.10      511.33     18.38 o 
  -5   8   6        0.16       -0.71      2.41 o 
  -4   8   6        4.11        3.62      2.64 o 
  -3   8   6       78.35       79.68      5.11 o 
  -2   8   6      365.65      346.13      9.59 o 
  -1   8   6       63.84       68.78      5.75 o 
   0   8   6       26.64       20.60      4.42 o 
   1   8   6       45.65       48.60      5.46 o 
   2   8   6        0.89        1.67      3.19 o 
   3   8   6      131.72      141.85      9.35 o 
   4   8   6      165.47      168.71     12.23 o 
   5   8   6       86.35       89.50     11.76 o 
 -12   9   6        0.37       10.02     11.09 o 
 -11   9   6       72.32       88.89     16.25 o 
 -10   9   6       42.12       29.51     27.90 o 
  -9   9   6       95.38      121.60     37.08 o 
  -8   9   6      300.10      333.76     32.81 o 
  -7   9   6      316.94      358.25     22.81 o 
  -6   9   6      354.75      349.77     15.24 o 
  -5   9   6       36.87       33.29      4.42 o 
  -4   9   6      126.44      115.63      7.08 o 
  -3   9   6       12.41        6.61      3.10 o 
  -2   9   6       69.00       72.64      5.37 o 
  -1   9   6       25.40       16.57      3.85 o 
   0   9   6       82.68       78.21      6.69 o 
   1   9   6       15.88       12.75      4.06 o 
   2   9   6       12.58        8.43      4.38 o 
   3   9   6        6.38        3.40      4.41 o 
   4   9   6       29.17       31.26      7.34 o 
 -12  10   6      200.28      249.88     27.32 o 
 -11  10   6        0.25        8.81      9.44 o 
 -10  10   6        0.00        7.91      8.74 o 
  -9  10   6        0.61       -1.33      8.46 o 
  -8  10   6        4.62        3.74     14.14 o 
  -7  10   6       50.80       43.76     11.40 o 
  -6  10   6       23.43       20.74     10.29 o 
  -5  10   6       31.10       40.22      4.88 o 
  -4  10   6        6.45        9.73      3.23 o 
  -3  10   6       45.51       43.49      4.88 o 
  -2  10   6      111.76       98.14      7.89 o 
  -1  10   6      144.42      156.09     10.15 o 
   0  10   6        0.25        1.38      3.88 o 
   1  10   6       26.11       16.64      5.00 o 
   2  10   6        0.00        2.28      4.38 o 
   3  10   6       32.62       10.90     15.58 o 
 -11  11   6       17.38        5.93     10.82 o 
 -10  11   6       58.32       34.92     14.27 o 
  -9  11   6       14.44       18.51     11.84 o 
  -8  11   6      235.44      255.45     28.86 o 
  -7  11   6       12.57       13.85      9.53 o 
  -6  11   6        5.65        7.47      6.46 o 
  -5  11   6       13.16        9.07      3.84 o 
  -4  11   6       45.61       47.00      5.32 o 
  -3  11   6       64.00       69.75      7.09 o 
  -2  11   6        6.10        9.31      4.47 o 
  -1  11   6        0.10        5.09      4.36 o 
   0  11   6        0.12        0.37      5.93 o 
   1  11   6       38.74       31.36      6.68 o 
   2  11   6      106.37       89.42     12.52 o 
 -11  12   6        0.16       12.80     12.64 o 
 -10  12   6       11.95       22.16     12.68 o 
  -9  12   6        1.44        6.40      9.29 o 
  -8  12   6        0.00        2.77      8.63 o 
  -7  12   6       47.11       23.59     11.32 o 
  -6  12   6       10.67        4.85      7.24 o 
  -5  12   6       15.98        9.34      4.07 o 
  -4  12   6       65.19       67.83      7.35 o 
  -3  12   6       10.10        9.04      6.37 o 
  -2  12   6      303.27      341.71     15.67 o 
  -1  12   6      256.59      300.26     21.27 o 
   0  12   6       58.99       58.33      8.47 o 
  -9  13   6        8.81       14.60     11.56 o 
  -8  13   6       31.86       36.17     13.88 o 
  -7  13   6      113.38       87.89     18.48 o 
  -6  13   6       10.63       13.06      7.34 o 
  -5  13   6       27.64       17.85      7.55 o 
  -4  13   6       15.37        7.36      5.10 o 
  -3  13   6        0.77        1.39      4.93 o 
  -2  13   6       71.26       76.27      9.59 o 
  -7  14   6       27.62       37.66     14.48 o 
  -6  14   6      370.38      364.81     36.34 o 
  -5  14   6       21.18       33.31     13.33 o 
   3 -14   7       17.26       17.00     12.25 o 
   4 -14   7       29.48       28.41     15.30 o 
   5 -14   7       98.84       73.96     12.98 o 
   6 -14   7        2.86       -0.64     10.48 o 
   0 -13   7        4.67        3.56     10.78 o 
   1 -13   7        2.31       -5.22      6.10 o 
   2 -13   7       29.74       26.42      7.81 o 
   3 -13   7       60.53       80.59     10.56 o 
   4 -13   7        4.26        8.02      6.13 o 
   5 -13   7       75.76       69.85      9.70 o 
   6 -13   7      212.27      231.07     20.63 o 
   7 -13   7      100.68       96.04     14.29 o 
   8 -13   7      125.35      126.46     19.57 o 
  -2 -12   7       30.55       29.62     10.86 o 
  -1 -12   7       18.17        3.62      6.34 o 
   0 -12   7        5.86        3.84      6.28 o 
   1 -12   7       91.19      101.75     11.64 o 
   2 -12   7        0.86       -4.74      4.74 o 
   3 -12   7        3.46        6.85      5.56 o 
   4 -12   7      305.96      335.87     17.85 o 
   5 -12   7       22.35       18.43      6.98 o 
   6 -12   7       15.27        0.17      6.77 o 
   7 -12   7      150.83      137.83     15.81 o 
   8 -12   7       30.94       35.02     10.04 o 
   9 -12   7        3.70       -2.74      8.15 o 
  -3 -11   7        6.04       11.01      7.50 o 
  -2 -11   7      326.04      337.18     20.38 o 
  -1 -11   7       79.26       97.67     11.11 o 
   0 -11   7      211.59      207.58     15.02 o 
   1 -11   7       30.14       31.09      6.84 o 
   2 -11   7       29.59       28.37      7.19 o 
   3 -11   7       62.04       58.12      8.01 o 
   4 -11   7      168.24      188.79     13.36 o 
   5 -11   7      184.84      186.17     13.19 o 
   6 -11   7        0.20       -4.24      5.62 o 
   7 -11   7       14.49        4.04      6.55 o 
   8 -11   7       71.42       83.92     12.92 o 
   9 -11   7        0.87       -5.72      7.00 o 
  10 -11   7        2.54       -4.55      8.38 o 
  -4 -10   7       22.95       25.31      8.07 o 
  -3 -10   7        0.69        0.64      5.53 o 
  -2 -10   7        7.02       11.08      6.50 o 
  -1 -10   7      206.00      203.93     14.64 o 
   0 -10   7       38.42       49.79      9.71 o 
   1 -10   7       57.12       37.07      7.44 o 
   2 -10   7       49.80       33.46     12.61 o 
   3 -10   7      129.52      152.99     11.56 o 
   4 -10   7      243.63      212.60     13.65 o 
   5 -10   7        0.45        0.15      3.93 o 
   6 -10   7       46.18       61.78     19.22 o 
   7 -10   7        5.31        9.12      6.68 o 
   8 -10   7        9.44        1.43      6.87 o 
   9 -10   7        1.93        2.11      7.24 o 
  10 -10   7        7.35        7.04     10.71 o 
  -5  -9   7      229.01      208.34     16.16 o 
  -4  -9   7      103.15      111.69     11.87 o 
  -3  -9   7      645.06      649.62     23.76 o 
  -2  -9   7        7.23        4.89      4.97 o 
  -1  -9   7      168.13      176.27     14.88 o 
   0  -9   7       78.70       78.54      8.51 o 
   1  -9   7        2.01        3.11      3.89 o 
   2  -9   7       24.08       26.78      5.50 o 
   3  -9   7       26.76       25.22      5.38 o 
   4  -9   7        5.05       12.86      5.17 o 
   5  -9   7       95.75       86.28      8.23 o 
   6  -9   7        1.26        6.21      6.91 o 
   7  -9   7        0.12       -5.65      5.65 o 
   8  -9   7       34.44       25.81      8.34 o 
   9  -9   7      125.08      149.78     15.71 o 
  10  -9   7       74.73       72.75     18.02 o 
  -6  -8   7       20.61        3.83      7.96 o 
  -5  -8   7       21.79       21.53      7.04 o 
  -4  -8   7      255.32      258.66     16.36 o 
  -3  -8   7      163.37      151.53     12.14 o 
  -2  -8   7       40.14       27.08      8.35 o 
  -1  -8   7       15.62       18.94      5.07 o 
   0  -8   7       11.65        8.37      4.08 o 
   1  -8   7        0.38       -0.32      3.35 o 
   2  -8   7      177.46      163.74     10.86 o 
   3  -8   7        3.27        3.24      3.53 o 
   4  -8   7      273.13      260.36     12.16 o 
   5  -8   7      802.29      799.70     23.39 o 
   6  -8   7       71.75       73.74     16.95 o 
   7  -8   7      120.96      113.30     28.85 o 
   8  -8   7        5.72        0.17      8.46 o 
   9  -8   7        2.33       -6.30      6.30 o 
  10  -8   7       34.77       28.36     15.69 o 
  -7  -7   7        0.77       -2.78      7.53 o 
  -6  -7   7      274.06      298.80     22.34 o 
  -5  -7   7       25.60       20.50      6.39 o 
  -4  -7   7      211.73      202.17     13.92 o 
  -3  -7   7      159.17      163.68     14.38 o 
  -2  -7   7      398.48      408.99     16.29 o 
  -1  -7   7      192.00      165.17     11.68 o 
   0  -7   7      137.94      132.33      9.48 o 
   1  -7   7      528.45      507.05     17.14 o 
   2  -7   7       61.99       60.44      6.46 o 
   3  -7   7      176.85      170.49     10.40 o 
   4  -7   7        1.93        5.75      4.77 o 
   5  -7   7      441.15      443.98     15.65 o 
   6  -7   7        0.00       -4.79      4.79 o 
   7  -7   7      166.92      163.89     12.15 o 
   8  -7   7        8.66       11.67      6.17 o 
   9  -7   7       54.06       45.72     11.96 o 
  10  -7   7       52.46       39.83     13.28 o 
  11  -7   7        1.44        0.77     17.69 o 
  -8  -6   7       16.78       33.08     15.21 o 
  -7  -6   7      171.56      142.34     15.89 o 
  -6  -6   7       39.02       21.14      7.61 o 
  -5  -6   7        2.24        4.25      4.60 o 
  -4  -6   7      371.35      382.47     15.85 o 
  -3  -6   7      410.22      411.80     16.00 o 
  -2  -6   7        7.88        9.32      3.87 o 
  -1  -6   7        0.01       -1.65      2.62 o 
   0  -6   7       14.72        9.09      3.24 o 
   1  -6   7       79.93       93.44      7.44 o 
   2  -6   7       20.13       19.78      3.97 o 
   3  -6   7        0.02        1.73      2.59 o 
   4  -6   7      506.84      538.83     14.94 o 
   5  -6   7       18.76       33.30      4.70 o 
   6  -6   7       18.79        1.95      4.32 o 
   7  -6   7      149.38      165.44     18.42 o 
   8  -6   7        0.13       -7.21      7.21 o 
   9  -6   7        5.42       17.68     10.77 o 
  10  -6   7        6.29       -5.90     15.29 o 
  11  -6   7       66.45       77.76     27.40 o 
  -9  -5   7       43.84       63.67     18.71 o 
  -8  -5   7       38.99       54.17     16.09 o 
  -7  -5   7       21.38       19.15      7.58 o 
  -6  -5   7      102.92      120.35     13.08 o 
  -5  -5   7       56.52       49.68      8.28 o 
  -4  -5   7       21.61       23.92      4.58 o 
  -3  -5   7      240.39      255.73     10.69 o 
  -2  -5   7        2.31        5.56      2.99 o 
  -1  -5   7      167.28      159.42     11.63 o 
   0  -5   7      172.11      172.37      7.48 o 
   1  -5   7        3.15       -0.03      2.24 o 
   2  -5   7      120.12      126.53      6.79 o 
   3  -5   7       23.99       26.71      4.27 o 
   4  -5   7       26.46       32.24      4.23 o 
   5  -5   7      340.13      375.55     16.69 o 
   6  -5   7      276.31      299.60     13.97 o 
   7  -5   7       40.58       36.62      6.77 o 
   8  -5   7      106.21      100.71     28.31 o 
   9  -5   7       74.91       86.13     15.08 o 
  10  -5   7       81.17       98.01     17.56 o 
  11  -5   7       43.98       51.37     25.36 o 
  -9  -4   7        6.92       -0.55      8.86 o 
  -8  -4   7       20.22        2.98     12.35 o 
  -7  -4   7       11.33       15.14      7.03 o 
  -6  -4   7        3.64        2.44      7.28 o 
  -5  -4   7       26.03       25.59      5.05 o 
  -4  -4   7      515.24      527.55     15.57 o 
  -3  -4   7      704.96      665.16     17.31 o 
  -2  -4   7       26.95       38.33      5.05 o 
  -1  -4   7       23.74       26.20      3.68 o 
   0  -4   7      947.41      961.11     20.87 o 
   1  -4   7      393.23      431.17     11.56 o 
   2  -4   7      208.93      258.57      8.70 o 
   3  -4   7      630.41      660.88     18.13 o 
   4  -4   7      258.47      283.10     10.24 o 
   5  -4   7      455.13      468.77     13.57 o 
   6  -4   7      222.48      193.39     11.46 o 
   7  -4   7       37.79       15.86      8.85 o 
   8  -4   7        0.23        0.03     13.27 o 
   9  -4   7       16.15       12.99     10.22 o 
  10  -4   7       70.49       75.71     23.57 o 
  11  -4   7        5.78        7.32     19.43 o 
 -10  -3   7      109.65       84.74     24.16 o 
  -9  -3   7       18.20       12.14     14.34 o 
  -8  -3   7      111.09       97.84     21.33 o 
  -7  -3   7      128.79      118.75     12.86 o 
  -6  -3   7      134.20      122.88     12.08 o 
  -5  -3   7        0.65       -1.46      3.22 o 
  -4  -3   7        4.33       -0.42      2.76 o 
  -3  -3   7       25.16       25.02      4.24 o 
  -2  -3   7       14.25        5.35      2.31 o 
  -1  -3   7      380.11      416.94     12.77 o 
   0  -3   7     1334.45     1333.96     26.61 o 
   1  -3   7       28.71       28.60      3.61 o 
   2  -3   7       69.66       92.44      5.62 o 
   3  -3   7      407.80      381.98     12.36 o 
   4  -3   7      519.92      542.49     14.20 o 
   5  -3   7      418.33      429.46     12.57 o 
   6  -3   7        0.18        1.02      3.77 o 
   7  -3   7      103.91       90.97     12.95 o 
   8  -3   7      116.39      129.29     17.11 o 
   9  -3   7       16.18        7.14     10.16 o 
  10  -3   7       58.32       57.72     15.34 o 
  11  -3   7       20.87      -12.69     17.91 o 
 -10  -2   7        3.15        2.10     14.18 o 
  -9  -2   7        3.88       -3.84     11.92 o 
  -8  -2   7       50.53       28.33     14.01 o 
  -7  -2   7      121.61      102.04     11.30 o 
  -6  -2   7      193.74      178.38     14.20 o 
  -5  -2   7      261.77      240.24     10.70 o 
  -4  -2   7        0.50       -1.45      3.12 o 
  -3  -2   7      299.64      362.84     26.80 o 
  -2  -2   7     2370.16     2281.99     49.30 o 
  -1  -2   7      422.38      450.54     13.67 o 
   0  -2   7      327.54      323.41      9.53 o 
   1  -2   7      692.18      668.74     20.86 o 
   2  -2   7      155.00      170.78      9.93 o 
   3  -2   7      315.37      344.90     11.21 o 
   4  -2   7      125.07      109.30      6.91 o 
   5  -2   7      894.50      871.23     29.02 o 
   6  -2   7       46.00       45.82      6.66 o 
   7  -2   7       51.66       61.01     15.43 o 
   8  -2   7        0.04       -0.23      7.60 o 
   9  -2   7       11.19       15.55     10.52 o 
  10  -2   7       17.92        6.37     11.60 o 
 -11  -1   7       48.12       88.60     22.58 o 
 -10  -1   7       41.15       14.84     14.62 o 
  -9  -1   7       17.83       27.82     15.22 o 
  -8  -1   7       11.97        8.23     10.98 o 
  -7  -1   7      206.63      213.97     14.49 o 
  -6  -1   7      200.01      197.51     13.12 o 
  -5  -1   7      272.35      272.36     12.48 o 
  -4  -1   7       86.16       77.53      5.73 o 
  -3  -1   7      519.66      564.23     15.79 o 
  -2  -1   7     4184.10     4247.79     86.49 o 
  -1  -1   7      176.97      210.31     14.89 o 
   0  -1   7       41.95       45.36      4.83 o 
   1  -1   7       37.10       38.97      3.56 o 
   2  -1   7      138.14      160.13      9.82 o 
   3  -1   7        1.71        3.14      1.84 o 
   4  -1   7      168.32      142.17      9.34 o 
   5  -1   7      741.55      776.30     24.42 o 
   6  -1   7       53.98       49.25      6.94 o 
   7  -1   7        0.10       -4.54      7.32 o 
   8  -1   7        0.01       -0.22      7.53 o 
   9  -1   7        2.77        0.92      9.42 o 
  10  -1   7       11.27        8.66     11.96 o 
 -11   0   7      385.07      451.57     42.38 o 
 -10   0   7      141.19      162.41     27.54 o 
  -9   0   7        0.22        5.03      7.80 o 
  -8   0   7       47.17       42.66     16.35 o 
  -7   0   7       33.54       22.30     13.64 o 
  -6   0   7        0.52       -0.43      3.75 o 
  -5   0   7       93.02       97.16      5.43 o 
  -4   0   7      611.45      660.50     17.21 o 
  -3   0   7        0.11       -1.22      1.90 o 
  -2   0   7      412.08      436.51     13.17 o 
  -1   0   7       97.68      114.28      9.00 o 
   0   0   7        3.91        0.03      2.87 o 
   1   0   7      104.40      107.11      5.17 o 
   2   0   7      142.31      153.85      6.83 o 
   3   0   7      122.55      120.20     15.61 o 
   4   0   7      242.35      231.92     11.52 o 
   5   0   7     1018.80      935.37     26.59 o 
   6   0   7        0.98        0.52      4.24 o 
   7   0   7       34.98       34.04     16.97 o 
   8   0   7        7.56        5.97      8.42 o 
   9   0   7        7.12       -1.79      9.09 o 
  10   0   7       35.46       58.22     15.09 o 
 -12   1   7       70.37       51.05     20.79 o 
 -11   1   7       56.89       68.68     21.23 o 
 -10   1   7        2.18       40.56     17.07 o 
  -9   1   7       19.87       33.98     15.89 o 
  -8   1   7      128.49      140.50     24.02 o 
  -7   1   7      519.58      475.17     38.36 o 
  -6   1   7       16.75       17.66      5.15 o 
  -5   1   7      253.78      284.84     14.21 o 
  -4   1   7      532.65      545.83     33.82 o 
  -3   1   7     1983.66     2053.19     44.15 o 
  -2   1   7      168.98      195.77      8.50 o 
  -1   1   7      468.79      480.93     18.61 o 
   0   1   7      471.45      491.90     14.63 o 
   1   1   7      557.36      570.58     13.01 o 
   2   1   7        1.15        1.19      5.07 o 
   3   1   7       17.74        8.03      3.62 o 
   4   1   7       17.36       11.29      4.13 o 
   5   1   7      585.55      532.32     21.40 o 
   6   1   7       11.84        6.22      4.67 o 
   7   1   7       13.86       22.14      8.46 o 
   8   1   7        0.10        2.12     13.54 o 
   9   1   7      144.73      150.75     21.12 o 
 -12   2   7      247.27      262.95     38.80 o 
 -11   2   7       73.16       84.32     23.73 o 
 -10   2   7       27.29       35.76     17.04 o 
  -9   2   7       12.08       13.23     14.67 o 
  -8   2   7        6.21       10.71     12.44 o 
  -7   2   7        0.72       -2.53     13.80 o 
  -6   2   7       13.31       16.98     11.28 o 
  -5   2   7      244.79      261.15     13.32 o 
  -4   2   7      211.07      219.83     16.99 o 
  -3   2   7     1487.72     1457.94     32.93 o 
  -2   2   7      116.18      114.48      8.35 o 
  -1   2   7      519.07      592.42     18.88 o 
   0   2   7        0.96        2.14      4.54 o 
   1   2   7      249.62      289.63     23.96 o 
   2   2   7      297.17      260.98     12.18 o 
   3   2   7       10.90        5.49      2.43 o 
   4   2   7       16.02       10.74      4.18 o 
   5   2   7       44.19       36.43      7.05 o 
   6   2   7       18.53       24.40      5.91 o 
   7   2   7        5.75       -0.06     10.33 o 
   8   2   7       27.43       27.65     10.76 o 
   9   2   7       31.69       59.25     20.01 o 
 -12   3   7        2.74       28.38     17.51 o 
 -11   3   7       44.58       84.10     22.30 o 
 -10   3   7       52.65       34.95     17.69 o 
  -9   3   7       91.32       78.57     20.67 o 
  -8   3   7      497.21      511.59     40.81 o 
  -7   3   7        0.90      -13.00     13.00 o 
  -6   3   7        7.83        8.37      4.15 o 
  -5   3   7       41.14       55.96      8.76 o 
  -4   3   7      368.14      397.69     10.66 o 
  -3   3   7      272.48      255.21      8.34 o 
  -2   3   7      361.89      381.58     12.92 o 
  -1   3   7      121.36      112.98      5.50 o 
   0   3   7       34.80       38.18      7.14 o 
   1   3   7        0.05        0.55      2.86 o 
   2   3   7        5.34        5.88      3.32 o 
   3   3   7      113.64       95.04      8.21 o 
   4   3   7      374.20      301.68     20.68 o 
   5   3   7       68.91       47.79      7.04 o 
   6   3   7       11.14        8.74      5.04 o 
   7   3   7       22.49       26.37     10.40 o 
   8   3   7        2.46       11.98      9.71 o 
 -12   4   7       31.25       51.97     20.28 o 
 -11   4   7        0.02       49.87     19.04 o 
 -10   4   7       12.68       23.35     14.83 o 
  -9   4   7       89.65      110.54     24.26 o 
  -8   4   7        0.17        0.05     15.66 o 
  -7   4   7       31.84       12.95      7.65 o 
  -6   4   7        5.24        6.31      3.85 o 
  -5   4   7     1206.64     1253.04     31.74 o 
  -4   4   7     1535.28     1614.94     31.81 o 
  -3   4   7       50.03       50.33      5.70 o 
  -2   4   7        2.35        2.70      1.77 o 
  -1   4   7      150.60      161.01      5.90 o 
   0   4   7        5.28        1.64      1.56 o 
   1   4   7      449.58      442.73     17.80 o 
   2   4   7      311.11      303.87     13.01 o 
   3   4   7       92.65       78.91     15.00 o 
   4   4   7        0.71        2.91      4.05 o 
   5   4   7       65.96       57.57      7.87 o 
   6   4   7        0.80        0.44      4.87 o 
   7   4   7        8.43        7.39      9.37 o 
   8   4   7       90.97      122.79     17.85 o 
 -12   5   7        0.17       -1.57     16.34 o 
 -11   5   7       25.98       19.61     18.41 o 
 -10   5   7       83.29       71.25     22.59 o 
  -9   5   7      167.15      176.30     18.71 o 
  -8   5   7      289.88      291.33     22.65 o 
  -7   5   7        0.34       -4.79      6.94 o 
  -6   5   7        2.29       -0.67      4.95 o 
  -5   5   7      437.97      450.57     15.99 o 
  -4   5   7      490.59      569.46     27.23 o 
  -3   5   7      439.88      468.29     12.10 o 
  -2   5   7       47.51       57.10      4.27 o 
  -1   5   7      131.15      128.17      6.41 o 
   0   5   7     1338.96     1333.97     34.42 o 
   1   5   7        2.97        1.40      2.66 o 
   2   5   7       29.89       24.48      4.95 o 
   3   5   7      258.53      214.02     13.29 o 
   4   5   7       10.05        5.34      4.42 o 
   5   5   7       22.16       26.01      6.24 o 
   6   5   7       16.46       20.96      6.62 o 
   7   5   7       32.45       27.60     11.55 o 
 -12   6   7       15.72       66.35     24.69 o 
 -11   6   7       60.74       55.09     21.36 o 
 -10   6   7       20.45       16.93      8.86 o 
  -9   6   7        6.42        4.12      7.58 o 
  -8   6   7      138.45      153.41     17.15 o 
  -7   6   7       20.62        9.06      7.21 o 
  -6   6   7      167.13      195.56     21.24 o 
  -5   6   7       10.65       10.70      6.22 o 
  -4   6   7      419.53      421.93     11.02 o 
  -3   6   7      226.66      224.37      7.76 o 
  -2   6   7       82.84       89.46      4.93 o 
  -1   6   7      507.29      502.34     13.79 o 
   0   6   7     3667.83     3489.53     57.71 o 
   1   6   7      766.77      717.16     17.10 o 
   2   6   7      418.92      385.84     17.87 o 
   3   6   7      272.23      285.65     14.55 o 
   4   6   7       29.92       33.08      6.59 o 
   5   6   7       43.86       40.15      7.94 o 
   6   6   7        5.47       23.32      7.55 o 
 -12   7   7        2.20       42.00     24.44 o 
 -11   7   7        2.77        1.86      8.62 o 
 -10   7   7       13.95       11.04      8.70 o 
  -9   7   7      313.44      301.68     24.87 o 
  -8   7   7      164.40      157.32     17.73 o 
  -7   7   7        7.70       12.31      7.32 o 
  -6   7   7      248.54      246.58     12.38 o 
  -5   7   7        5.55        6.15      2.77 o 
  -4   7   7      182.46      221.72      7.62 o 
  -3   7   7      100.06      107.90      5.72 o 
  -2   7   7      151.17      145.89     11.12 o 
  -1   7   7      122.45      116.24      6.85 o 
   0   7   7      580.42      590.98     19.21 o 
   1   7   7       14.28        9.07      3.40 o 
   2   7   7       25.91       19.78      4.10 o 
   3   7   7       78.69       83.52      8.14 o 
   4   7   7      170.03      196.26     18.54 o 
   5   7   7        3.79        3.57      6.18 o 
 -12   8   7        7.99       26.75     12.87 o 
 -11   8   7       41.94       41.78     23.13 o 
 -10   8   7      184.37      171.94     20.29 o 
  -9   8   7       98.55       78.88     31.85 o 
  -8   8   7        7.97        0.84     21.02 o 
  -7   8   7       31.75       14.30      8.64 o 
  -6   8   7       45.58       34.88      6.30 o 
  -5   8   7      381.55      363.01      9.60 o 
  -4   8   7        5.96        2.15      2.28 o 
  -3   8   7        8.66        3.17      2.38 o 
  -2   8   7       38.37       26.63      3.51 o 
  -1   8   7      183.86      178.45      9.04 o 
   0   8   7      161.78      180.89      9.50 o 
   1   8   7        2.55        5.27      3.42 o 
   2   8   7        4.87        1.99      3.38 o 
   3   8   7        4.59        6.73      4.53 o 
   4   8   7       78.73       60.40      9.64 o 
   5   8   7       27.97       17.20      9.56 o 
 -12   9   7      251.55      252.15     27.06 o 
 -11   9   7        0.01        8.26     27.41 o 
 -10   9   7       22.07       14.27     14.32 o 
  -9   9   7       44.79       39.89     16.73 o 
  -8   9   7        7.33        6.44      7.50 o 
  -7   9   7      138.79      126.28     16.20 o 
  -6   9   7        0.19       -3.02      3.83 o 
  -5   9   7        0.82        1.37      2.55 o 
  -4   9   7      271.42      272.59     10.22 o 
  -3   9   7       93.34       88.54      5.87 o 
  -2   9   7        0.92        0.16      2.96 o 
  -1   9   7      177.50      162.41      9.04 o 
   0   9   7       50.23       44.26      5.65 o 
   1   9   7        5.90        2.44      3.58 o 
   2   9   7       24.38       26.06      5.11 o 
   3   9   7        1.01        4.10      5.30 o 
   4   9   7        1.99       10.06     10.28 o 
 -12  10   7        4.29        3.19     10.47 o 
 -11  10   7       66.04       47.38     13.90 o 
 -10  10   7        0.09       -3.99      8.24 o 
  -9  10   7       35.05       18.43     11.93 o 
  -8  10   7      124.36      122.49     17.34 o 
  -7  10   7      110.83       73.41     13.41 o 
  -6  10   7      110.00      116.88     21.29 o 
  -5  10   7       16.09        8.47      3.66 o 
  -4  10   7       43.09       30.68      4.76 o 
  -3  10   7        1.74       -2.06      3.15 o 
  -2  10   7      135.48      122.61      8.88 o 
  -1  10   7       12.55       16.22      4.58 o 
   0  10   7       27.63       22.67      5.05 o 
   1  10   7       25.53       21.00      5.43 o 
   2  10   7       67.58       69.74     11.58 o 
   3  10   7      138.84      164.59     22.95 o 
 -11  11   7       10.96        3.79     12.23 o 
 -10  11   7      151.13      106.53     21.47 o 
  -9  11   7       34.05       25.08     12.09 o 
  -8  11   7      252.74      228.15     27.71 o 
  -7  11   7        6.26       18.39     10.78 o 
  -6  11   7        0.21        9.39      5.84 o 
  -5  11   7       40.64       40.15      6.48 o 
  -4  11   7        5.21        9.07      3.76 o 
  -3  11   7      268.19      298.61     13.68 o 
  -2  11   7       37.97       45.80      6.46 o 
  -1  11   7      345.38      356.87     14.62 o 
   0  11   7       46.98       54.17      7.37 o 
   1  11   7       76.09       75.49      8.54 o 
 -10  12   7        7.82       16.82     13.67 o 
  -9  12   7      480.88      565.71     41.97 o 
  -8  12   7      145.98      128.82     22.15 o 
  -7  12   7       13.38        6.61      9.91 o 
  -6  12   7        0.05        7.08      6.05 o 
  -5  12   7       23.69       13.26      6.73 o 
  -4  12   7      121.76      119.18      9.52 o 
  -3  12   7       56.95       60.58      7.49 o 
  -2  12   7      204.92      225.54     16.13 o 
  -1  12   7       55.83       67.73      8.27 o 
   0  12   7       23.91       18.33      7.92 o 
  -9  13   7      142.84      148.70     25.45 o 
  -8  13   7      139.61      133.26     23.30 o 
  -7  13   7       96.89      100.97     19.50 o 
  -6  13   7       34.76       51.69     14.67 o 
  -5  13   7      197.09      236.59     25.95 o 
  -4  13   7        2.73        7.06      5.18 o 
  -3  13   7      142.13      166.46     15.45 o 
  -2  13   7        3.80        7.14      5.90 o 
   4 -14   8       59.65       70.75     13.16 o 
   5 -14   8       89.54       50.05     11.78 o 
   0 -13   8       19.86        9.98     12.32 o 
   1 -13   8        0.01       -0.65      6.69 o 
   2 -13   8       26.26       19.11      7.68 o 
   3 -13   8      121.72      125.44     12.82 o 
   4 -13   8        8.79        6.14      6.33 o 
   5 -13   8       49.51       47.78     10.31 o 
   6 -13   8       61.38       55.37     11.66 o 
   7 -13   8        0.05       -1.54      7.15 o 
   8 -13   8       38.81       65.47     18.30 o 
  -1 -12   8       87.17       88.64     11.70 o 
   0 -12   8       83.64       87.04     10.73 o 
   1 -12   8       70.65       52.37      9.22 o 
   2 -12   8       11.61       13.69      6.17 o 
   3 -12   8       40.42       19.66      6.73 o 
   4 -12   8       26.91       27.92      7.05 o 
   5 -12   8        4.01        1.27      5.07 o 
   6 -12   8      166.53      195.76     18.44 o 
   7 -12   8        2.24       -4.56      6.85 o 
   8 -12   8       13.47        5.90     11.64 o 
   9 -12   8        0.01       -7.92      7.92 o 
  -3 -11   8       11.58       18.57     10.51 o 
  -2 -11   8        8.32        5.13      6.47 o 
  -1 -11   8       38.75       28.13      7.56 o 
   0 -11   8       30.68       33.53      9.26 o 
   1 -11   8       29.77       34.50      7.65 o 
   2 -11   8        0.67        1.07      4.98 o 
   3 -11   8       25.25       13.62      6.70 o 
   4 -11   8        4.88       -2.84      4.26 o 
   5 -11   8        2.57        5.67      4.99 o 
   6 -11   8       40.34       26.50      8.78 o 
   7 -11   8      196.85      216.07     19.08 o 
   8 -11   8        1.81       -8.74     10.43 o 
   9 -11   8        6.28       -4.88      7.51 o 
  10 -11   8        0.17       -5.60      8.94 o 
  -4 -10   8       18.00       12.37      7.31 o 
  -3 -10   8        5.72       -0.80      5.74 o 
  -2 -10   8       12.40        7.30      5.79 o 
  -1 -10   8       25.14       30.47      7.08 o 
   0 -10   8        1.86        4.84      5.12 o 
   1 -10   8       26.88       33.18     10.75 o 
   2 -10   8       81.17       97.11      9.57 o 
   3 -10   8       20.97       18.43      5.22 o 
   4 -10   8      130.53      128.49     10.91 o 
   5 -10   8       61.95       60.35      8.04 o 
   6 -10   8        5.88        0.49      5.90 o 
   7 -10   8       85.11      101.58     13.21 o 
   8 -10   8        1.62       -2.90      6.78 o 
   9 -10   8       75.60       70.36     12.49 o 
  10 -10   8      427.41      578.80     42.22 o 
  -5  -9   8        0.61       -4.75      7.18 o 
  -4  -9   8       60.50       60.54      9.52 o 
  -3  -9   8        0.06        7.83      5.53 o 
  -2  -9   8        6.17        1.90      4.96 o 
  -1  -9   8       40.46       39.25      6.98 o 
   0  -9   8      110.81      113.47     14.78 o 
   1  -9   8      360.01      375.01     15.94 o 
   2  -9   8     1112.14     1037.36     29.71 o 
   3  -9   8      260.62      235.57     13.84 o 
   4  -9   8       88.77       92.10      8.84 o 
   5  -9   8        1.77        1.16      4.14 o 
   6  -9   8        2.56       -2.72      5.62 o 
   7  -9   8        0.64       -5.28      5.63 o 
   8  -9   8        0.09        3.52      6.89 o 
   9  -9   8        8.82       13.35     17.28 o 
  10  -9   8        3.71       -1.52     12.41 o 
  -6  -8   8        9.96        3.78      8.57 o 
  -5  -8   8      237.09      254.05     21.05 o 
  -4  -8   8        6.29        0.81      5.21 o 
  -3  -8   8        0.04        6.32      4.98 o 
  -2  -8   8       11.10        7.29      4.49 o 
  -1  -8   8       80.42       88.61      9.96 o 
   0  -8   8      155.17      147.04     11.00 o 
   1  -8   8       28.47       26.09      5.21 o 
   2  -8   8      787.08      766.01     23.43 o 
   3  -8   8      229.71      188.85     11.76 o 
   4  -8   8       24.74       26.05      5.33 o 
   5  -8   8      129.20      118.75      9.48 o 
   6  -8   8       60.16       38.05      8.58 o 
   7  -8   8       61.66       54.33      9.72 o 
   8  -8   8      103.46       92.37     12.25 o 
   9  -8   8       17.96       -7.90     11.35 o 
  10  -8   8       10.49        0.24     13.71 o 
  11  -8   8      123.16      127.84     25.00 o 
  -7  -7   8        2.34        1.43      8.04 o 
  -6  -7   8      301.03      333.29     30.62 o 
  -5  -7   8       11.92        9.56      5.85 o 
  -4  -7   8       36.58       29.40      6.67 o 
  -3  -7   8      110.64      102.36      9.61 o 
  -2  -7   8       24.55       22.87      5.30 o 
  -1  -7   8        0.96       -1.83      3.06 o 
   0  -7   8       60.74       56.57      6.85 o 
   1  -7   8       41.26       28.86      5.14 o 
   2  -7   8      192.09      193.85     11.49 o 
   3  -7   8      398.83      426.47     15.38 o 
   4  -7   8      217.24      243.25     11.41 o 
   5  -7   8       43.44       53.60      6.63 o 
   6  -7   8       40.59       17.28      7.73 o 
   7  -7   8       13.34        4.72      8.98 o 
   8  -7   8       13.89       -3.43      9.89 o 
   9  -7   8        5.83       -6.39     11.07 o 
  10  -7   8       10.25      -13.80     13.80 o 
  11  -7   8       44.71       37.49     20.10 o 
  -8  -6   8       17.79       18.36     14.99 o 
  -7  -6   8       19.04       10.61     18.31 o 
  -6  -6   8       60.62       74.19     11.60 o 
  -5  -6   8       90.92       91.05      9.35 o 
  -4  -6   8      145.40      173.30     12.04 o 
  -3  -6   8      380.15      353.44     14.88 o 
  -2  -6   8       32.67       39.74      5.95 o 
  -1  -6   8      215.43      211.16     11.34 o 
   0  -6   8       38.18       36.72      5.27 o 
   1  -6   8      137.30      148.23     16.63 o 
   2  -6   8      143.42      132.35      8.96 o 
   3  -6   8      133.54      134.52      9.14 o 
   4  -6   8        0.04       -0.52      3.02 o 
   5  -6   8      546.19      533.62     27.79 o 
   6  -6   8       87.74       79.05      8.63 o 
   7  -6   8       49.61       38.21      8.40 o 
   8  -6   8        0.35       -0.71      7.96 o 
   9  -6   8        7.38       -4.93     14.81 o 
  10  -6   8       27.59       31.56     13.95 o 
  11  -6   8        1.50      -10.03     13.36 o 
  -9  -5   8      122.37      153.84     26.21 o 
  -8  -5   8       58.15       76.95     18.86 o 
  -7  -5   8       39.51       38.36      9.16 o 
  -6  -5   8        9.47        4.73     10.71 o 
  -5  -5   8      126.67      118.02      9.84 o 
  -4  -5   8      972.52     1073.08     42.38 o 
  -3  -5   8      778.37      765.53     20.23 o 
  -2  -5   8       98.67       93.61      7.21 o 
  -1  -5   8      131.95      139.27      9.45 o 
   0  -5   8       63.33       72.02     10.66 o 
   1  -5   8      164.45      194.40     11.43 o 
   2  -5   8      649.22      661.01     16.51 o 
   3  -5   8      451.34      450.24     14.85 o 
   4  -5   8       40.09       37.56      4.73 o 
   5  -5   8        0.44       -1.06      2.89 o 
   6  -5   8       31.46       32.98      7.32 o 
   7  -5   8        0.13        2.02      7.50 o 
   8  -5   8       15.29      -10.86     13.29 o 
   9  -5   8        8.42        3.16     10.75 o 
  10  -5   8       23.94        5.31     23.65 o 
  11  -5   8       24.32       17.92     14.72 o 
  -9  -4   8      112.08      103.89     21.73 o 
  -8  -4   8       12.36       42.35     16.62 o 
  -7  -4   8        2.03        7.17      6.32 o 
  -6  -4   8        1.21        7.97      5.76 o 
  -5  -4   8       68.61       81.77      7.97 o 
  -4  -4   8      443.25      463.92     14.75 o 
  -3  -4   8       89.88       92.06      7.02 o 
  -2  -4   8        0.32        1.55      2.39 o 
  -1  -4   8      762.96      754.95     27.90 o 
   0  -4   8        0.14        0.11      3.28 o 
   1  -4   8       69.26       68.08      5.10 o 
   2  -4   8       31.96       36.24      4.18 o 
   3  -4   8      254.42      261.85     10.61 o 
   4  -4   8       40.89       42.21      4.76 o 
   5  -4   8        6.44        9.86      3.67 o 
   6  -4   8      435.10      367.99     23.16 o 
   7  -4   8      211.81      191.78     18.65 o 
   8  -4   8      133.96      131.04     24.10 o 
   9  -4   8       29.83       38.51     12.78 o 
  10  -4   8        5.48       -8.83     11.46 o 
  -9  -3   8       37.05       53.97     18.92 o 
  -8  -3   8      120.49      137.43     24.39 o 
  -7  -3   8       97.71       71.01     15.76 o 
  -6  -3   8        2.47        5.51      5.53 o 
  -5  -3   8      745.41      784.02     23.05 o 
  -4  -3   8      108.42      107.63      8.29 o 
  -3  -3   8       22.05       27.10      5.05 o 
  -2  -3   8        0.76        3.68      4.32 o 
  -1  -3   8      256.89      248.71      8.89 o 
   0  -3   8       45.02       50.46      4.44 o 
   1  -3   8      817.98      809.27     18.38 o 
   2  -3   8       98.86      113.76      6.60 o 
   3  -3   8       11.10       17.51      3.76 o 
   4  -3   8       15.26       11.87      3.68 o 
   5  -3   8      310.53      302.43     13.42 o 
   6  -3   8      259.97      257.96     13.12 o 
   7  -3   8        8.10       13.87      9.05 o 
   8  -3   8        0.81        3.26      9.11 o 
   9  -3   8       43.36       24.48     12.09 o 
  10  -3   8      129.29      180.80     22.18 o 
 -10  -2   8       27.66       76.87     20.68 o 
  -9  -2   8        9.55       57.23     18.40 o 
  -8  -2   8        4.46       21.83     14.64 o 
  -7  -2   8       75.03       96.44     14.03 o 
  -6  -2   8       18.72        7.50      5.84 o 
  -5  -2   8      608.04      558.34     23.70 o 
  -4  -2   8      101.37       99.63      7.33 o 
  -3  -2   8       42.18       38.23      5.06 o 
  -2  -2   8        0.10        1.86      2.44 o 
  -1  -2   8      312.40      383.36     11.14 o 
   0  -2   8      530.88      586.61     14.51 o 
   1  -2   8      483.66      445.69     18.31 o 
   2  -2   8      190.15      184.72     11.28 o 
   4  -2   8       12.31        9.76      3.78 o 
   5  -2   8      164.44      174.64     11.25 o 
   6  -2   8      269.53      267.37     13.80 o 
   7  -2   8        3.06       -2.20      7.84 o 
   8  -2   8        6.48       14.38      9.25 o 
   9  -2   8        9.33       11.92     11.16 o 
  10  -2   8       12.93       18.82     14.67 o 
 -10  -1   8      166.09      241.91     35.17 o 
  -9  -1   8        1.25        0.99     11.95 o 
  -8  -1   8        0.13       -1.13     12.04 o 
  -7  -1   8      139.05      151.76     13.62 o 
  -6  -1   8       15.92        7.66      5.27 o 
  -5  -1   8       96.75      102.91     10.72 o 
  -4  -1   8       17.66       19.68      4.31 o 
  -3  -1   8     3278.53     3272.89     68.83 o 
  -2  -1   8      950.31      941.11     30.63 o 
  -1  -1   8      538.18      612.98     17.38 o 
   0  -1   8      147.68      157.28      9.57 o 
   1  -1   8      112.08      110.94      7.70 o 
   2  -1   8      470.78      521.12     14.92 o 
   3  -1   8        0.71        2.21      1.96 o 
   4  -1   8      271.90      288.66     15.59 o 
   5  -1   8      218.38      191.39     11.85 o 
   6  -1   8      664.76      592.94     20.70 o 
   7  -1   8       97.58      116.33     27.19 o 
   8  -1   8       14.69       15.03     10.09 o 
   9  -1   8       14.13       13.78     10.77 o 
  10  -1   8       20.45       37.52     23.56 o 
 -11   0   8       16.14        8.07     17.37 o 
 -10   0   8       28.35       41.00     17.53 o 
  -9   0   8       29.49       44.01     17.20 o 
  -8   0   8       39.16       40.69     16.32 o 
  -7   0   8       21.46       31.75      7.16 o 
  -6   0   8     1539.29     1652.38     49.89 o 
  -5   0   8     1434.92     1438.54     43.83 o 
  -4   0   8      322.76      354.43     11.55 o 
  -3   0   8      119.57      147.02      7.50 o 
  -2   0   8       12.41       20.33      3.93 o 
  -1   0   8      210.71      267.33     10.62 o 
   0   0   8      231.82      225.09      9.74 o 
   1   0   8      361.96      418.14     11.23 o 
   2   0   8      907.87      949.93     24.49 o 
   3   0   8       30.40       44.15      7.21 o 
   4   0   8      318.91      290.62     13.10 o 
   5   0   8      132.37      150.07     13.66 o 
   6   0   8       24.82       25.36      6.23 o 
   7   0   8       28.23       39.31     10.23 o 
   8   0   8      182.36      215.12     21.49 o 
   9   0   8       19.76       16.54     11.40 o 
 -10   1   8       36.15       47.97     18.16 o 
  -9   1   8       22.24       31.26     15.76 o 
  -8   1   8      161.54      153.25     26.25 o 
  -7   1   8      293.32      292.05     33.67 o 
  -6   1   8       64.66       60.26     11.50 o 
  -5   1   8      564.90      566.28     22.29 o 
  -4   1   8      344.17      336.41     10.60 o 
  -3   1   8     2173.31     2197.17     47.80 o 
  -2   1   8       37.18       56.12      8.67 o 
  -1   1   8     1758.86     1862.70     41.80 o 
   0   1   8      205.42      197.80     19.34 o 
   1   1   8      694.73      715.59     24.84 o 
   2   1   8      391.10      463.02     15.46 o 
   3   1   8       80.77       67.57      8.34 o 
   4   1   8       86.48       59.90      9.30 o 
   5   1   8      812.10      748.48     23.61 o 
   6   1   8        0.58       -1.96      4.53 o 
   7   1   8        3.21        1.60     11.22 o 
   8   1   8        1.41        0.34      8.98 o 
   9   1   8        4.28        3.65     10.36 o 
 -12   2   8        6.34       24.46     18.45 o 
 -11   2   8      198.41      275.36     38.55 o 
 -10   2   8       12.63       32.78     17.33 o 
  -9   2   8       36.11       42.64     18.51 o 
  -8   2   8      116.15       99.28     22.97 o 
  -7   2   8      248.12      256.43     32.18 o 
  -6   2   8      190.99      194.45     20.03 o 
  -5   2   8      176.98      152.17     12.67 o 
  -4   2   8        2.99        3.84      2.76 o 
  -3   2   8     1061.23     1103.05     26.90 o 
  -2   2   8      865.20      851.64     39.97 o 
  -1   2   8      406.63      405.14     13.51 o 
   0   2   8        2.48        4.50      3.04 o 
   1   2   8       22.90       25.92      5.20 o 
   2   2   8      255.14      247.68     12.84 o 
   3   2   8        6.44        1.00      4.20 o 
   4   2   8       27.25       29.08      5.88 o 
   5   2   8      195.47      163.52     11.64 o 
   6   2   8       30.75       40.83      7.19 o 
   7   2   8        6.16        2.94      7.45 o 
   8   2   8       68.91       96.54     15.98 o 
 -12   3   8      248.35      330.92     43.50 o 
 -11   3   8       25.98       29.37     18.83 o 
 -10   3   8      370.37      345.90     41.24 o 
  -9   3   8        0.15      -13.07     13.07 o 
  -8   3   8        2.98        0.64     14.52 o 
  -7   3   8      475.81      471.36     40.96 o 
  -6   3   8      668.04      671.95     25.08 o 
  -4   3   8      359.81      344.65     12.45 o 
  -3   3   8     1711.79     1841.46     48.66 o 
  -2   3   8     1162.94     1195.47     30.96 o 
  -1   3   8       89.79       95.65      7.15 o 
   0   3   8      312.63      309.71     15.53 o 
   1   3   8      291.03      284.05     11.79 o 
   2   3   8      232.71      212.07     11.34 o 
   3   3   8       44.79       42.50      6.97 o 
   4   3   8      127.86       88.94      8.56 o 
   5   3   8        3.60       -0.54      4.21 o 
   6   3   8       27.69       22.12      7.01 o 
   7   3   8        0.95       12.77      9.50 o 
   8   3   8       10.67       21.76     11.07 o 
 -12   4   8       65.17       77.86     26.48 o 
 -11   4   8      272.06      319.62     42.50 o 
 -10   4   8        8.48      -12.24     14.38 o 
  -9   4   8       32.68       32.49     19.13 o 
  -8   4   8       79.44      104.13     24.36 o 
  -7   4   8      338.50      420.39     42.69 o 
  -6   4   8      133.95      151.55     20.68 o 
  -5   4   8      101.82      105.13      8.58 o 
  -4   4   8       93.20      103.23      5.98 o 
  -3   4   8      736.50      731.87     17.53 o 
  -2   4   8     1059.28     1091.30     23.58 o 
  -1   4   8       12.70       16.44      3.06 o 
   0   4   8        9.33        2.86      2.26 o 
   1   4   8        1.07        2.57      3.23 o 
   2   4   8      129.44      124.54      9.50 o 
   3   4   8        2.23        2.27      3.64 o 
   4   4   8      286.44      257.12     14.25 o 
   5   4   8        2.74        6.52      4.88 o 
   6   4   8       89.36      112.43     11.24 o 
   7   4   8       69.16       63.60     20.55 o 
 -12   5   8        0.07       55.79     24.93 o 
 -11   5   8       66.05       61.12     23.42 o 
 -10   5   8      101.59      152.60     30.86 o 
  -9   5   8        7.82       -5.26     16.06 o 
  -8   5   8       55.16       38.03     19.46 o 
  -7   5   8       61.47       64.69     12.01 o 
  -6   5   8        7.85        1.38      4.37 o 
  -5   5   8       31.19       37.14      5.96 o 
  -4   5   8      207.46      214.65     10.95 o 
  -3   5   8      110.00      101.96      6.09 o 
  -2   5   8      137.04      131.08      6.80 o 
  -1   5   8      107.79      107.21      5.88 o 
   0   5   8       75.43       58.19      5.48 o 
   1   5   8      530.04      488.67     25.80 o 
   2   5   8       21.10       30.48      5.59 o 
   3   5   8       20.42       23.07      5.81 o 
   4   5   8        3.06        6.62      4.55 o 
   5   5   8      104.42      110.79     10.91 o 
   6   5   8       12.53       16.89      6.48 o 
   7   5   8       48.78       42.49     23.56 o 
 -12   6   8       49.88       64.26     27.84 o 
 -11   6   8        0.95        1.57     19.61 o 
 -10   6   8       63.79       49.50     12.50 o 
  -9   6   8       25.07       30.47     12.68 o 
  -8   6   8       96.34       82.90     14.92 o 
  -7   6   8       63.31       53.50     11.61 o 
  -6   6   8       70.16       92.30     18.72 o 
  -5   6   8       70.00       67.66      7.77 o 
  -4   6   8       71.59       75.43      5.18 o 
  -3   6   8       79.33       93.38      5.88 o 
  -2   6   8      715.53      707.89     15.99 o 
  -1   6   8      799.67      751.27     19.50 o 
   0   6   8       42.66       42.35      5.16 o 
   1   6   8      395.00      369.32     13.24 o 
   2   6   8       32.40       22.65     11.11 o 
   3   6   8       15.46       11.09      5.13 o 
   4   6   8        0.78       -2.65      4.46 o 
   5   6   8       52.05       46.07      8.53 o 
   6   6   8      259.23      305.50     19.78 o 
 -12   7   8       96.74      163.12     35.29 o 
 -11   7   8      230.10      221.08     23.90 o 
 -10   7   8      701.68      680.64     38.39 o 
  -9   7   8      428.42      424.72     34.60 o 
  -8   7   8      383.41      378.43     27.68 o 
  -7   7   8       31.42       40.32     14.32 o 
  -6   7   8       86.40      111.22     21.47 o 
  -5   7   8      141.97      142.87     13.75 o 
  -4   7   8      661.68      641.25     15.30 o 
  -3   7   8       90.35       88.37      5.97 o 
  -2   7   8        0.06        0.27      2.44 o 
  -1   7   8      463.47      455.83     25.00 o 
   0   7   8       12.37       18.17      5.15 o 
   1   7   8       26.01       19.36      7.06 o 
   2   7   8       96.80       99.25      9.99 o 
   3   7   8       68.00       77.55     13.67 o 
   4   7   8       18.52       19.17      6.62 o 
   5   7   8        6.69       13.10      6.64 o 
 -12   8   8        1.61       11.48     10.30 o 
 -11   8   8       62.61       85.25     16.72 o 
 -10   8   8      118.43      114.93     18.48 o 
  -9   8   8       37.22       48.05     18.87 o 
  -8   8   8        5.25        1.39     14.69 o 
  -7   8   8       16.84       14.39     11.91 o 
  -6   8   8        7.91        5.90      8.44 o 
  -5   8   8       42.00       41.04      6.49 o 
  -4   8   8       34.94       39.28      4.53 o 
  -3   8   8       49.78       46.92      4.78 o 
  -2   8   8       64.57       82.08      8.07 o 
  -1   8   8       32.61       37.23      4.78 o 
   0   8   8       10.20        8.29      3.43 o 
   1   8   8      118.56      112.17      9.16 o 
   2   8   8       26.98       20.57      5.37 o 
   3   8   8      107.33      104.33     11.41 o 
   4   8   8       22.90       24.26      7.56 o 
 -12   9   8       45.86       49.84     18.08 o 
 -11   9   8        7.35       24.29     11.72 o 
 -10   9   8      199.32      204.69     29.93 o 
  -9   9   8       26.97       14.23     10.44 o 
  -8   9   8       44.13       31.25     23.83 o 
  -7   9   8        3.38       -7.19      7.19 o 
  -6   9   8      230.44      226.34     13.51 o 
  -5   9   8      634.88      601.66     21.28 o 
  -4   9   8       52.21       48.80      5.68 o 
  -3   9   8       17.41       16.86      3.91 o 
  -2   9   8       51.28       51.22      5.54 o 
  -1   9   8       13.36        7.70      3.74 o 
   0   9   8      133.23      136.53      8.90 o 
   1   9   8       84.24       80.30      8.40 o 
   2   9   8       49.11       48.92      8.01 o 
   3   9   8      129.77      148.23     13.79 o 
 -11  10   8        6.50        3.16     15.42 o 
 -10  10   8       41.35       35.77     12.97 o 
  -9  10   8      113.00      109.77     17.50 o 
  -8  10   8       96.04       70.15     14.80 o 
  -7  10   8       15.96        5.85      8.41 o 
  -6  10   8       55.50       53.23     16.35 o 
  -5  10   8        0.00        6.67      5.19 o 
  -4  10   8       32.94       25.66      4.22 o 
  -3  10   8       58.77       51.55      5.70 o 
  -2  10   8      194.69      201.07     10.53 o 
  -1  10   8       18.87       15.61      6.00 o 
   0  10   8      167.09      166.67     11.17 o 
   1  10   8       42.30       46.01      8.09 o 
   2  10   8        6.55       10.24      6.48 o 
 -11  11   8        1.54        5.60     19.08 o 
 -10  11   8        7.97      -13.14     29.23 o 
  -9  11   8       27.70       20.49     11.56 o 
  -8  11   8      133.58      118.02     20.90 o 
  -7  11   8       31.02       30.40     11.92 o 
  -6  11   8      116.13      152.03     26.59 o 
  -5  11   8       79.93       98.64     11.78 o 
  -4  11   8        4.49        8.45      4.26 o 
  -3  11   8       32.86       26.01      5.24 o 
  -2  11   8       31.90       35.65      6.25 o 
  -1  11   8       37.69       45.15      6.90 o 
   0  11   8      220.49      211.93     18.05 o 
   1  11   8        1.08        9.90      9.07 o 
 -10  12   8       12.92       -2.36     10.50 o 
  -9  12   8        0.29        1.65     10.50 o 
  -8  12   8       98.43       74.80     18.42 o 
  -7  12   8       92.21       87.61     19.02 o 
  -6  12   8        3.55       -3.27      5.81 o 
  -5  12   8       36.44       53.26     13.57 o 
  -4  12   8        1.28       -1.84      4.24 o 
  -3  12   8       15.60       21.62      5.73 o 
  -2  12   8       46.71       47.83      7.21 o 
  -1  12   8        0.08       -0.96      5.04 o 
  -8  13   8       42.90       40.71     15.33 o 
  -7  13   8       34.92       26.68     13.86 o 
  -6  13   8      149.16      234.58     25.59 o 
  -5  13   8       26.27       44.63     13.23 o 
  -4  13   8       14.54       10.49      7.41 o 
  -3  13   8        0.64        3.24      5.94 o 
   1 -13   9      164.84      169.49     19.13 o 
   2 -13   9      114.79      111.24     12.45 o 
   3 -13   9        8.23        7.46      6.56 o 
   4 -13   9       25.07        7.32      6.51 o 
   5 -13   9       69.69       81.94     10.69 o 
   6 -13   9        0.08       -7.15      7.23 o 
   7 -13   9        0.71      -10.79     10.79 o 
  -1 -12   9      112.43      139.96     14.16 o 
   0 -12   9       19.60       25.80      8.09 o 
   1 -12   9       46.56       38.81      8.43 o 
   2 -12   9        7.84        7.33      6.39 o 
   3 -12   9       12.45       10.40      6.37 o 
   4 -12   9       25.09       11.45      6.06 o 
   5 -12   9        0.32        1.56      5.51 o 
   6 -12   9        2.33        1.52     10.45 o 
   7 -12   9      198.56      274.90     22.77 o 
   8 -12   9       20.59       12.47      9.39 o 
  -3 -11   9       18.00       16.74      8.04 o 
  -2 -11   9       68.57       64.39     10.23 o 
  -1 -11   9       60.85       40.93     12.74 o 
   0 -11   9        6.25        6.57      5.98 o 
   1 -11   9      180.63      161.69     13.45 o 
   2 -11   9      123.49      140.72     15.05 o 
   3 -11   9        0.96        6.03      5.45 o 
   4 -11   9       83.39       97.75     16.55 o 
   5 -11   9      137.07      113.02     15.01 o 
   6 -11   9        8.94        6.44      7.71 o 
   7 -11   9       18.17       21.01      8.47 o 
   8 -11   9        8.26       -6.09      7.78 o 
   9 -11   9      271.10      334.64     25.18 o 
  -4 -10   9       14.43        8.08      7.02 o 
  -3 -10   9        4.41        9.70      6.53 o 
  -2 -10   9       20.99       11.98      6.49 o 
  -1 -10   9        3.08        1.52      4.86 o 
   0 -10   9       22.09       28.10      6.74 o 
   1 -10   9       24.38       20.06      5.83 o 
   2 -10   9      383.67      343.84     16.77 o 
   3 -10   9      522.87      483.80     23.03 o 
   4 -10   9      668.34      676.32     23.23 o 
   5 -10   9        0.00       -0.90      4.66 o 
   6 -10   9       22.44       20.74      8.05 o 
   7 -10   9       34.94       22.80      8.67 o 
   8 -10   9       11.72       -0.54      8.11 o 
   9 -10   9      189.63      266.71     22.10 o 
  10 -10   9       25.65       15.70     15.91 o 
  -5  -9   9      122.41      115.72     15.88 o 
  -4  -9   9        0.34       -0.87      5.82 o 
  -3  -9   9      100.63      103.45     14.65 o 
  -2  -9   9       35.23       31.57      8.21 o 
  -1  -9   9      311.43      338.21     16.64 o 
   0  -9   9       36.14       35.24      6.50 o 
   1  -9   9      202.17      201.66     13.42 o 
   2  -9   9       48.36       60.33      8.03 o 
   3  -9   9     1451.36     1441.73     51.42 o 
   4  -9   9       25.06       30.91      5.95 o 
   5  -9   9       33.82       35.00      6.43 o 
   6  -9   9        3.86        5.65      6.37 o 
   7  -9   9       45.47       48.36     17.73 o 
   8  -9   9        1.90        2.23      7.42 o 
   9  -9   9        0.02       -7.79     11.92 o 
  10  -9   9       51.66       37.79     17.65 o 
  -6  -8   9       36.07       35.59     10.66 o 
  -5  -8   9       97.06       75.06     12.73 o 
  -4  -8   9        6.01        4.21      5.23 o 
  -3  -8   9       22.35       14.02      5.72 o 
  -2  -8   9        2.27        1.02      4.37 o 
  -1  -8   9        1.68       -0.08      3.73 o 
   0  -8   9        2.59        0.95      3.56 o 
   1  -8   9        0.20        4.48      4.09 o 
   2  -8   9        9.55        4.26      3.95 o 
   3  -8   9      772.49      718.63     22.57 o 
   4  -8   9       30.04       32.95      5.76 o 
   5  -8   9      268.25      229.38     13.35 o 
   6  -8   9       40.95       42.80     11.83 o 
   7  -8   9      135.68       92.09     18.66 o 
   8  -8   9        0.05       -4.50     11.66 o 
   9  -8   9       19.95       19.11     14.80 o 
  10  -8   9        1.24       -5.14     15.21 o 
  -7  -7   9       32.59       36.32     11.10 o 
  -6  -7   9       14.55       16.06      8.22 o 
  -5  -7   9        5.81        6.70      6.77 o 
  -4  -7   9        5.37        9.44      5.40 o 
  -3  -7   9       47.70       48.44      7.25 o 
  -2  -7   9       47.40       59.10     12.10 o 
  -1  -7   9        1.98       -2.98      2.98 o 
   0  -7   9        0.00        6.94      3.73 o 
   1  -7   9      109.21      140.92     10.90 o 
   2  -7   9        0.28        5.93      3.51 o 
   3  -7   9        2.95        7.14      3.94 o 
   4  -7   9       40.10       41.71      6.01 o 
   5  -7   9        0.03       -2.95      3.71 o 
   6  -7   9       20.80       35.19     19.40 o 
   7  -7   9        5.54        6.54      8.00 o 
   8  -7   9      106.13       81.18     19.19 o 
   9  -7   9      122.05      145.34     25.00 o 
  10  -7   9        4.21       -1.00     16.35 o 
  -8  -6   9        5.98        8.08     13.88 o 
  -7  -6   9      165.11      238.53     20.62 o 
  -6  -6   9       28.86       38.54      9.40 o 
  -5  -6   9       22.71       12.32     11.51 o 
  -4  -6   9      493.41      523.72     19.70 o 
  -3  -6   9      209.23      218.03     13.37 o 
  -2  -6   9        3.03        3.60      3.57 o 
  -1  -6   9       10.49        8.39      3.69 o 
   0  -6   9       31.12       27.72      5.03 o 
   1  -6   9        7.86       11.01      4.08 o 
   2  -6   9       44.70       39.75      5.68 o 
   3  -6   9      558.70      560.35     18.02 o 
   4  -6   9      612.04      625.60     19.52 o 
   5  -6   9        7.35        2.38      3.70 o 
   6  -6   9      203.05      210.28     13.55 o 
   7  -6   9        8.84       12.24      8.82 o 
   8  -6   9        2.33      -10.31     10.31 o 
   9  -6   9       25.89       16.77     11.84 o 
  10  -6   9        1.09      -10.68     10.68 o 
  -8  -5   9        4.46        7.42     11.13 o 
  -7  -5   9      185.82      209.03     18.65 o 
  -6  -5   9       46.83       48.66     11.17 o 
  -5  -5   9      192.91      230.10     18.15 o 
  -4  -5   9      204.51      189.62     12.28 o 
  -3  -5   9      788.42      764.13     23.02 o 
  -2  -5   9      389.30      395.56     14.75 o 
  -1  -5   9       45.91       45.34      5.65 o 
   0  -5   9        3.52       -1.91      2.67 o 
   1  -5   9      400.71      411.47     12.36 o 
   2  -5   9      464.59      442.67     13.03 o 
   3  -5   9        0.20       -0.57      3.02 o 
   4  -5   9       41.14       36.84      5.31 o 
   5  -5   9      253.24      228.03     10.12 o 
   6  -5   9      116.22       86.50     19.03 o 
   7  -5   9       49.52       24.40      9.68 o 
   8  -5   9       20.20       14.32     19.50 o 
   9  -5   9      323.07      378.16     29.77 o 
  10  -5   9      281.07      342.14     33.02 o 
  -9  -4   9        0.00        5.39     13.59 o 
  -7  -4   9       40.67       47.76     17.92 o 
  -6  -4   9      104.11       82.25     11.62 o 
  -5  -4   9       99.13      110.51     20.33 o 
  -4  -4   9     1041.99     1059.79     25.54 o 
  -3  -4   9      136.52      139.36      8.60 o 
  -2  -4   9      113.84      122.36      7.98 o 
  -1  -4   9       34.06       26.10      5.06 o 
   0  -4   9      198.26      197.54     13.45 o 
   1  -4   9      629.67      647.02     16.29 o 
   2  -4   9       93.73       82.04      6.11 o 
   3  -4   9        0.79       -1.81      2.94 o 
   4  -4   9      106.08      106.55      7.28 o 
   5  -4   9      337.52      326.03     14.13 o 
   6  -4   9        9.17       -4.02      7.47 o 
   7  -4   9       36.07       29.50     12.90 o 
   8  -4   9       29.65       39.03     16.57 o 
   9  -4   9        4.98        0.32     17.16 o 
  10  -4   9        7.25       -5.39     12.39 o 
 -10  -3   9        5.76       46.18     18.62 o 
  -9  -3   9       69.23       84.86     21.98 o 
  -8  -3   9       42.51       47.96     16.89 o 
  -7  -3   9       10.98       16.35     22.54 o 
  -6  -3   9       98.00      102.64     12.39 o 
  -5  -3   9       34.49       41.00     18.90 o 
  -4  -3   9       32.52       31.29      5.13 o 
  -3  -3   9      110.67      110.14     13.02 o 
  -2  -3   9      279.84      273.56     10.06 o 
  -1  -3   9      648.15      635.63     19.33 o 
   0  -3   9      332.69      337.63     10.77 o 
   1  -3   9      111.95      119.50      6.96 o 
   2  -3   9       41.31       52.25      5.03 o 
   3  -3   9      222.45      246.77      9.85 o 
   4  -3   9      285.99      283.14     10.47 o 
   5  -3   9      540.06      587.68     33.39 o 
   6  -3   9       43.69       30.72      9.69 o 
   7  -3   9       45.70       52.55     11.90 o 
   8  -3   9        2.33       -3.03      9.24 o 
   9  -3   9        4.04        5.63     11.37 o 
  10  -3   9      131.89      143.76     22.13 o 
 -10  -2   9       26.16       65.24     20.24 o 
  -9  -2   9       37.15       33.81     17.10 o 
  -8  -2   9       41.64       82.86     21.40 o 
  -7  -2   9       79.52       83.14     16.15 o 
  -6  -2   9        1.58        4.69      5.13 o 
  -5  -2   9       46.71       55.16     11.57 o 
  -4  -2   9      299.65      371.71     13.75 o 
  -3  -2   9      353.73      358.20     17.20 o 
  -2  -2   9        1.26       -3.94      3.94 o 
  -1  -2   9     1173.74     1234.07     26.07 o 
   0  -2   9       30.97       37.08      4.36 o 
   1  -2   9       15.85        7.17      4.15 o 
   2  -2   9       26.99       24.79      3.85 o 
   3  -2   9      101.29      108.94      8.67 o 
   4  -2   9      194.71      188.36     11.62 o 
   5  -2   9     1420.85     1464.44     37.88 o 
   6  -2   9      253.17      271.59     14.47 o 
   7  -2   9       43.40       37.22     11.03 o 
   8  -2   9       16.45       17.37     11.61 o 
   9  -2   9      119.22      138.57     20.21 o 
  10  -2   9        8.79       -6.57     12.07 o 
 -11  -1   9       15.94       47.75     21.16 o 
 -10  -1   9        1.87       10.16     15.04 o 
  -9  -1   9      184.56      200.17     30.81 o 
  -8  -1   9      109.30      126.63     24.69 o 
  -7  -1   9        7.29        4.52      6.22 o 
  -6  -1   9        3.26        0.38      5.75 o 
  -5  -1   9        5.43        7.23      5.02 o 
  -4  -1   9     1374.03     1256.86    115.24 o 
  -3  -1   9      193.48      224.02     13.57 o 
  -2  -1   9      585.96      646.93     18.78 o 
  -1  -1   9       81.24       90.50      7.42 o 
   0  -1   9      586.81      610.80     15.38 o 
   1  -1   9        4.31        1.25      4.00 o 
   2  -1   9      159.90      167.03      7.68 o 
   3  -1   9      185.27      158.97     13.36 o 
   4  -1   9       76.86       88.49      8.56 o 
   5  -1   9        1.00       -3.26      4.25 o 
   6  -1   9       92.52       92.46      9.51 o 
   7  -1   9       10.34       12.55      8.43 o 
   8  -1   9        0.03        7.37     13.10 o 
   9  -1   9      280.19      387.57     30.97 o 
 -11   0   9       10.42       46.22     20.61 o 
 -10   0   9       18.89       57.77     20.99 o 
  -9   0   9       30.77       44.58     18.49 o 
  -8   0   9        1.28        6.19     15.30 o 
  -7   0   9        8.02       10.66      6.21 o 
  -6   0   9      312.17      341.69     18.23 o 
  -5   0   9       35.53       38.30      7.29 o 
  -4   0   9      126.59      147.66     12.54 o 
  -3   0   9       97.57       98.72      6.85 o 
  -2   0   9      346.87      333.85     12.43 o 
  -1   0   9       34.77       36.84      5.14 o 
   0   0   9      731.31      815.73     22.33 o 
   1   0   9      659.76      722.48     17.01 o 
   2   0   9        8.93       11.00      4.45 o 
   3   0   9      200.46      187.57     11.38 o 
   4   0   9       37.92       34.54      6.75 o 
   5   0   9       55.40       57.68      7.56 o 
   6   0   9      185.77      196.77     14.19 o 
   7   0   9        8.02       12.58     10.39 o 
   8   0   9        1.63        7.99     15.53 o 
   9   0   9       11.67        7.28     11.05 o 
 -11   1   9        0.72       18.81     17.19 o 
 -10   1   9        8.63       20.02     17.17 o 
  -9   1   9       12.87       41.06     20.27 o 
  -8   1   9       49.70       67.69     20.68 o 
  -7   1   9      175.01      189.53     14.85 o 
  -6   1   9        9.32       14.90      5.40 o 
  -5   1   9        4.42       18.17     10.37 o 
  -4   1   9       21.66       23.83      3.89 o 
  -3   1   9        4.10       10.02      3.95 o 
  -2   1   9      665.37      658.91     19.04 o 
  -1   1   9        1.38        2.50      5.57 o 
   0   1   9       87.08       75.49      6.88 o 
   1   1   9       49.24       52.79      6.21 o 
   2   1   9      134.39      121.57      9.03 o 
   3   1   9      121.62      132.45      9.84 o 
   4   1   9      388.69      388.86     15.75 o 
   5   1   9        1.56        2.46      4.36 o 
   6   1   9       11.39        7.91      5.69 o 
   7   1   9        0.60        9.86     10.68 o 
   8   1   9       31.32       52.54     12.95 o 
   9   1   9       61.41       60.50     26.10 o 
 -12   2   9        0.32       15.38     19.91 o 
 -11   2   9       39.96       48.65     23.07 o 
 -10   2   9        3.25       26.66     17.39 o 
  -9   2   9      156.79      175.74     30.47 o 
  -8   2   9       18.99       40.50     20.07 o 
  -7   2   9        8.05       -6.90     15.36 o 
  -6   2   9      349.72      369.81     31.03 o 
  -5   2   9        0.04       -0.10      4.35 o 
  -4   2   9      405.00      437.39     13.95 o 
  -3   2   9      251.54      244.18     10.62 o 
  -2   2   9      166.93      151.36      9.01 o 
  -1   2   9       16.72       17.99      4.48 o 
   0   2   9        2.69       -1.03      2.43 o 
   1   2   9        1.30        3.16      4.87 o 
   2   2   9        0.08       -2.33      3.50 o 
   3   2   9       50.43       35.29      5.95 o 
   4   2   9     1218.63     1138.57     31.96 o 
   5   2   9       90.17       80.42     12.78 o 
   6   2   9      143.21      125.50     11.47 o 
   7   2   9       74.03       88.08     19.89 o 
   8   2   9       10.70       23.40     21.61 o 
 -12   3   9       13.06       41.54     23.21 o 
 -11   3   9       21.08       23.70     20.25 o 
 -10   3   9      228.52      223.63     36.20 o 
  -9   3   9        4.39       17.79     17.51 o 
  -8   3   9        0.17       15.04     16.94 o 
  -7   3   9       41.61       11.93     17.05 o 
  -6   3   9      190.14      216.46     14.12 o 
  -5   3   9       30.87       22.32     22.30 o 
  -4   3   9      386.55      407.70     21.05 o 
  -3   3   9        0.95       -3.32      3.32 o 
  -2   3   9      507.27      542.09     19.11 o 
   0   3   9       43.58        9.48     13.20 o 
   1   3   9        2.21        0.11      3.56 o 
   2   3   9      595.88      516.83     18.06 o 
   3   3   9      263.74      209.46     19.68 o 
   4   3   9        0.00       -0.83      4.24 o 
   5   3   9      197.56      187.43     13.39 o 
   6   3   9       92.34       96.72     15.82 o 
   7   3   9      180.56      245.17     23.64 o 
   8   3   9        9.00       11.18     18.97 o 
 -12   4   9        0.28       43.72     23.60 o 
 -11   4   9        1.30       17.00     20.46 o 
 -10   4   9      325.06      382.04     46.02 o 
  -9   4   9       35.58       37.83     22.36 o 
  -8   4   9        9.34        7.68     17.82 o 
  -7   4   9      578.32      487.06     45.86 o 
  -6   4   9      962.55      953.91     33.82 o 
  -5   4   9       63.91       70.22      7.74 o 
  -4   4   9        7.41       12.72      3.16 o 
  -3   4   9      104.00      102.07      6.66 o 
  -2   4   9      109.81      113.26      8.28 o 
  -1   4   9       63.98       58.12      6.37 o 
   0   4   9       74.97       74.99      9.03 o 
   1   4   9        3.37        2.13      3.57 o 
   2   4   9      111.59       91.00      8.47 o 
   3   4   9      113.11       81.96      8.61 o 
   4   4   9       12.30       12.83      5.16 o 
   5   4   9       18.98       23.68      9.10 o 
   6   4   9       12.39       35.55      7.97 o 
   7   4   9        2.60       -2.38     11.84 o 
 -12   5   9        0.58       18.20     23.22 o 
 -11   5   9        1.27       20.25     22.09 o 
 -10   5   9       84.47      103.48     28.05 o 
  -9   5   9        0.09        1.73     19.09 o 
  -8   5   9       30.67       68.25     26.12 o 
  -7   5   9        6.95       -0.16      5.92 o 
  -6   5   9        8.37        2.66      4.33 o 
  -5   5   9       45.89       55.12      7.36 o 
  -4   5   9       33.71       32.44      4.55 o 
  -3   5   9      113.77      125.29      7.53 o 
  -2   5   9      153.06      154.74      9.43 o 
  -1   5   9       30.76       21.71      4.80 o 
   0   5   9      218.31      209.55     11.18 o 
   1   5   9       22.67       24.24      5.19 o 
   2   5   9        1.18        6.05      4.30 o 
   3   5   9       17.23       26.70      7.28 o 
   4   5   9        0.34        3.69      4.86 o 
   5   5   9       34.58       40.12      8.00 o 
   6   5   9      131.84      162.61     14.20 o 
 -12   6   9       19.87       36.73     26.62 o 
 -11   6   9        0.28       20.54     23.55 o 
 -10   6   9       31.13       17.20     22.83 o 
  -9   6   9      537.90      566.79     36.38 o 
  -8   6   9       85.94       89.00     14.44 o 
  -7   6   9        1.14        1.93      5.87 o 
  -6   6   9      754.37      789.41     24.99 o 
  -5   6   9      177.28      174.70     11.90 o 
  -4   6   9      254.59      241.74     11.56 o 
  -3   6   9      128.06      130.21      6.99 o 
  -2   6   9      610.98      616.35     14.77 o 
  -1   6   9       29.72       24.22      5.37 o 
   0   6   9       32.18       28.42      5.43 o 
   1   6   9      196.58      181.29     12.24 o 
   2   6   9       97.91      102.51      9.87 o 
   3   6   9       54.55       48.96      7.63 o 
   4   6   9       39.52       36.79      7.13 o 
   5   6   9       27.22       34.46      7.68 o 
 -12   7   9       12.47       46.77     28.28 o 
 -11   7   9        0.38       22.11     24.52 o 
 -10   7   9        7.64       13.93     18.31 o 
  -9   7   9      212.68      190.21     29.71 o 
  -8   7   9       35.75       46.39     12.72 o 
  -7   7   9       90.27       98.34     15.16 o 
  -6   7   9       13.62       10.66      6.11 o 
  -5   7   9       15.41        9.88      4.68 o 
  -4   7   9        0.39        0.61      2.96 o 
  -3   7   9      118.05      108.16      6.61 o 
  -2   7   9      122.95      127.26      9.07 o 
  -1   7   9      160.05      169.10     10.91 o 
   0   7   9       20.97       24.44      4.70 o 
   1   7   9       11.96       13.98      5.44 o 
   2   7   9       45.12       47.50      7.57 o 
   3   7   9      215.63      197.58     16.19 o 
   4   7   9        0.04       15.70      6.57 o 
   5   7   9        0.15        0.21      8.58 o 
 -12   8   9        1.56       14.02     27.50 o 
 -11   8   9      198.85      171.60     22.09 o 
 -10   8   9       49.26       56.79     14.74 o 
  -9   8   9       41.94       32.72     16.19 o 
  -8   8   9        4.78        4.23      9.10 o 
  -7   8   9        3.59        1.31      6.30 o 
  -6   8   9       26.31       27.19      6.09 o 
  -5   8   9       12.54       18.04      5.58 o 
  -4   8   9       44.41       47.43      4.98 o 
  -3   8   9       61.86       57.65      6.25 o 
  -2   8   9       96.57       91.27      7.79 o 
  -1   8   9       21.68       29.39      5.19 o 
   0   8   9       28.11       35.43      5.66 o 
   1   8   9       81.40       91.48      8.47 o 
   2   8   9       15.87       16.05      6.07 o 
   3   8   9        3.18       13.32      6.67 o 
   4   8   9        1.70       11.16      9.05 o 
 -11   9   9       38.75       36.40     13.58 o 
 -10   9   9       71.81       63.40     34.80 o 
  -9   9   9        0.11       -0.12     19.00 o 
  -8   9   9       27.21       31.03     11.54 o 
  -7   9   9       67.33       81.97     14.29 o 
  -6   9   9      239.80      254.75     20.34 o 
  -5   9   9       26.78       31.84      9.80 o 
  -4   9   9        0.29        0.18      3.68 o 
  -3   9   9       30.05       32.55      5.52 o 
  -2   9   9      139.74      148.09     10.17 o 
  -1   9   9       65.35       68.13      9.13 o 
   0   9   9      270.86      293.05     19.23 o 
   1   9   9        1.59       -0.43      4.35 o 
   2   9   9       78.07       94.29     11.28 o 
   3   9   9        2.68        7.40     10.29 o 
 -11  10   9        0.10        0.21     15.66 o 
 -10  10   9        6.03       14.62     24.21 o 
  -9  10   9        1.22        1.04     12.07 o 
  -8  10   9       10.90       14.28     16.87 o 
  -7  10   9        1.16        5.19      7.84 o 
  -6  10   9        3.98       -2.13      6.16 o 
  -5  10   9       77.48       80.18      9.66 o 
  -4  10   9       80.67       74.37      9.10 o 
  -3  10   9        9.93        8.09      4.80 o 
  -2  10   9      116.08      116.98     10.14 o 
  -1  10   9        4.62        3.85      4.76 o 
   0  10   9      111.89      120.45     11.58 o 
   1  10   9      206.12      224.37     24.45 o 
 -10  11   9      195.54      128.24     20.28 o 
  -9  11   9       11.77       -3.53      9.02 o 
  -8  11   9       20.06       -0.26      9.18 o 
  -7  11   9       55.74       35.28     18.54 o 
  -6  11   9        4.47        9.66      8.65 o 
  -5  11   9       10.47       21.83      9.75 o 
  -4  11   9       18.51       35.14     11.22 o 
  -3  11   9       33.68       40.81      7.58 o 
  -2  11   9       57.08       97.25     12.93 o 
  -1  11   9      162.45      149.81     17.50 o 
   0  11   9       32.04       40.26      8.47 o 
  -9  12   9      129.65      118.04     23.50 o 
  -8  12   9       29.72       57.06     16.82 o 
  -7  12   9        0.39       -1.34      9.71 o 
  -6  12   9        3.87       19.43     10.96 o 
  -5  12   9        9.52       27.93     11.44 o 
  -4  12   9        4.00        8.08      9.76 o 
  -3  12   9        9.22       13.59      6.57 o 
  -2  12   9        5.24        8.11      6.49 o 
  -6  13   9        1.82       -1.90      9.66 o 
  -5  13   9       10.13        3.77      9.91 o 
   2 -13  10        0.14        1.48      8.08 o 
   3 -13  10       35.24       34.59     10.80 o 
   4 -13  10        2.95       -6.57      6.57 o 
   5 -13  10        2.59        5.70      8.50 o 
   6 -13  10       63.71       77.17     19.35 o 
  -1 -12  10        0.09       -0.34      9.96 o 
   0 -12  10        4.43        5.08      6.91 o 
   1 -12  10       42.94       39.99      8.97 o 
   2 -12  10        0.38        2.61      5.86 o 
   3 -12  10       31.98       25.18      7.38 o 
   4 -12  10       63.05       82.96     10.51 o 
   5 -12  10       22.97        8.45      6.26 o 
   6 -12  10       17.20       10.99      8.07 o 
   7 -12  10       33.91       36.42     15.48 o 
   8 -12  10       23.62       25.68     15.32 o 
  -2 -11  10       20.43       30.32      8.64 o 
  -1 -11  10       39.09       30.39      8.18 o 
   0 -11  10        2.70        0.85      5.61 o 
   1 -11  10        1.49       -0.46      5.23 o 
   2 -11  10        0.18        3.69      5.42 o 
   3 -11  10        5.29       10.63      6.59 o 
   4 -11  10        3.41       -1.78      4.99 o 
   5 -11  10      124.69      149.16     12.80 o 
   6 -11  10        0.34       -6.74      6.74 o 
   7 -11  10        2.09       -6.82      6.82 o 
   8 -11  10        0.45       -7.48      7.48 o 
  -4 -10  10       22.13       18.06      9.38 o 
  -3 -10  10      127.16      137.91     13.61 o 
  -2 -10  10       36.63       39.92      8.32 o 
  -1 -10  10       64.08       61.56      8.93 o 
   0 -10  10        3.56        8.25      5.39 o 
   1 -10  10       79.49       66.22      8.97 o 
   2 -10  10       26.62       29.10      6.81 o 
   3 -10  10      246.59      206.58     18.47 o 
   4 -10  10       42.30       41.13      9.10 o 
   5 -10  10       84.43      109.94     19.70 o 
   6 -10  10        0.39        1.94      6.67 o 
   7 -10  10       36.06       14.63      8.55 o 
   8 -10  10        0.00        0.86      7.76 o 
   9 -10  10        0.28       -3.16     12.93 o 
  -5  -9  10      235.22      256.15     22.52 o 
  -4  -9  10        1.87        1.86      7.31 o 
  -3  -9  10      126.79      117.98     11.95 o 
  -2  -9  10        2.03       -1.62      4.68 o 
  -1  -9  10        0.77        2.08      5.09 o 
   0  -9  10       52.88       40.44      6.90 o 
   1  -9  10       29.07       29.72     12.83 o 
   2  -9  10      103.68       94.41     13.24 o 
   3  -9  10       15.99       15.99      5.18 o 
   4  -9  10       41.71       30.27      6.16 o 
   5  -9  10        6.22        8.55      5.29 o 
   6  -9  10        6.06        9.38      7.30 o 
   7  -9  10       44.03       36.84      9.93 o 
   8  -9  10       60.01       54.25     17.26 o 
   9  -9  10       46.58       67.09     19.46 o 
  -6  -8  10       92.09       75.42     13.48 o 
  -5  -8  10        4.80        4.71      7.53 o 
  -4  -8  10        1.80        0.40      5.06 o 
  -3  -8  10       96.90       82.50     12.28 o 
  -2  -8  10      380.36      408.88     17.79 o 
  -1  -8  10      331.72      341.67     15.65 o 
   0  -8  10        8.92        6.63      4.34 o 
   1  -8  10      182.71      173.87     12.02 o 
   2  -8  10      224.38      222.94     13.73 o 
   3  -8  10       40.21       33.85      6.31 o 
   4  -8  10      302.31      306.61     15.10 o 
   5  -8  10      102.17       88.50      8.99 o 
   6  -8  10      141.03      162.92     15.39 o 
   7  -8  10       66.39       54.58     13.18 o 
   8  -8  10       17.44       -0.15     12.46 o 
   9  -8  10       14.08       -5.49     14.11 o 
  10  -8  10        1.60      -13.99     13.99 o 
  -7  -7  10        1.99       -6.05      8.71 o 
  -6  -7  10       30.06       21.29      9.34 o 
  -5  -7  10        3.25       -0.20      6.77 o 
  -4  -7  10        0.17        2.62      5.06 o 
  -3  -7  10      101.34       83.06      9.29 o 
  -2  -7  10       69.05       71.40      8.31 o 
  -1  -7  10      164.97      151.05     12.14 o 
   0  -7  10       25.11       22.12      5.27 o 
   1  -7  10       63.00       41.55      6.11 o 
   2  -7  10      149.09      130.00     10.00 o 
   3  -7  10      289.07      299.22     22.09 o 
   4  -7  10       13.57        6.06      4.50 o 
   5  -7  10        4.84        0.76      4.15 o 
   6  -7  10       41.68       44.45     10.62 o 
   7  -7  10       35.06       -1.55     11.76 o 
   8  -7  10        1.85      -10.79     11.88 o 
   9  -7  10       61.29       24.90     17.64 o 
  10  -7  10       86.92       93.52     23.98 o 
  -7  -6  10       49.14       46.26     11.11 o 
  -6  -6  10       59.78       75.57     20.68 o 
  -5  -6  10        8.46       -1.20      5.73 o 
  -4  -6  10      137.08      107.42     10.20 o 
  -3  -6  10      298.50      297.70     23.70 o 
  -2  -6  10      354.03      352.95     15.03 o 
  -1  -6  10       42.39       37.46      6.49 o 
   0  -6  10        5.31       -2.88      3.18 o 
   1  -6  10        1.88        5.30      3.56 o 
   2  -6  10        0.46       -2.18      3.37 o 
   3  -6  10      143.97      135.22      9.77 o 
   4  -6  10       34.40       21.45      5.17 o 
   5  -6  10       10.82       -1.26      4.35 o 
   6  -6  10       34.37        9.54      8.66 o 
   7  -6  10      240.28      213.69     20.55 o 
   8  -6  10       10.59       -2.63      8.80 o 
   9  -6  10        5.77       -4.96     11.93 o 
  10  -6  10       12.62        2.01     13.53 o 
  -8  -5  10       81.50      109.40     22.90 o 
  -7  -5  10       36.12       20.52     16.90 o 
  -6  -5  10        1.43        3.16      6.33 o 
  -5  -5  10        8.05       14.87      6.52 o 
  -4  -5  10        6.33        0.58      3.69 o 
  -3  -5  10        4.48        5.38      4.00 o 
  -2  -5  10       31.24       23.49      4.71 o 
  -1  -5  10       13.79       11.58      5.51 o 
   0  -5  10        2.75        2.71      3.21 o 
   1  -5  10      425.64      477.11     14.03 o 
   2  -5  10       96.60       88.68      6.65 o 
   3  -5  10      728.89      730.92     19.00 o 
   4  -5  10       58.98       54.84      5.90 o 
   5  -5  10       34.69       31.49      5.16 o 
   6  -5  10        0.18       -2.65      7.62 o 
   7  -5  10       11.88        5.47     12.55 o 
   8  -5  10      148.93      174.40     20.54 o 
   9  -5  10       37.67       36.13     14.05 o 
  10  -5  10       29.18        0.16     13.39 o 
  -9  -4  10       13.77       12.40     12.54 o 
  -8  -4  10        0.74       -4.07      9.63 o 
  -7  -4  10       36.12       34.72     11.50 o 
  -6  -4  10        0.06        4.46     12.57 o 
  -5  -4  10       34.04       34.46      9.78 o 
  -4  -4  10      833.60      788.07     21.17 o 
  -3  -4  10       44.20       37.67      5.25 o 
  -2  -4  10      141.21      141.04      9.40 o 
  -1  -4  10       65.89       65.68      8.46 o 
   0  -4  10       25.29       33.61      6.99 o 
   1  -4  10        0.69       -0.89      3.39 o 
   2  -4  10      386.23      389.95     12.55 o 
   3  -4  10       24.90       15.27      4.02 o 
   4  -4  10      392.38      379.72     12.84 o 
   5  -4  10      253.65      262.52     13.99 o 
   6  -4  10        0.03       -0.13      8.08 o 
   7  -4  10       36.38       53.56     12.84 o 
   8  -4  10       17.75       -5.66      9.92 o 
   9  -4  10       45.13       53.09     15.33 o 
  10  -4  10        3.23       -5.45     13.65 o 
  -9  -3  10       17.59       63.41     23.15 o 
  -8  -3  10       83.11       75.12     22.26 o 
  -7  -3  10        8.63       17.55      8.21 o 
  -6  -3  10       48.10       56.50     11.31 o 
  -5  -3  10      172.19      190.49     20.59 o 
  -4  -3  10        0.05       -1.07      3.44 o 
  -3  -3  10      265.98      274.16     12.24 o 
  -2  -3  10        3.36        2.51      2.87 o 
  -1  -3  10        1.69        3.16      2.78 o 
   0  -3  10      511.55      555.46     15.19 o 
   1  -3  10       42.59       51.06      7.32 o 
   2  -3  10      395.39      370.94     11.97 o 
   3  -3  10      149.14      163.46      8.82 o 
   4  -3  10       17.46       16.93      7.86 o 
   5  -3  10      178.61      198.04     12.63 o 
   6  -3  10      290.57      261.93     21.74 o 
   7  -3  10        5.06        1.37      8.30 o 
   8  -3  10        0.18        8.53      9.66 o 
   9  -3  10        7.74       10.08     11.86 o 
  10  -3  10        5.19       -7.34     18.92 o 
 -10  -2  10        0.02       11.62     18.44 o 
  -9  -2  10      349.18      421.08     45.91 o 
  -8  -2  10      139.19      127.16     26.49 o 
  -7  -2  10       15.75       25.40     15.56 o 
  -6  -2  10      205.60      224.43     17.77 o 
  -5  -2  10        0.47        5.46      7.32 o 
  -4  -2  10      865.72      932.71     34.48 o 
  -3  -2  10      281.37      320.96     12.83 o 
  -2  -2  10      873.39      877.84     24.03 o 
  -1  -2  10      234.83      266.92     11.85 o 
   0  -2  10      236.85      239.82      9.43 o 
   1  -2  10      590.57      576.43     17.12 o 
   2  -2  10      501.48      492.91     14.11 o 
   3  -2  10       67.80       71.17      7.96 o 
   4  -2  10      814.42      827.18     25.35 o 
   5  -2  10      221.12      227.32     13.10 o 
   6  -2  10      496.55      465.86     25.63 o 
   7  -2  10        4.25        7.05      9.05 o 
   8  -2  10       10.47        7.10     10.15 o 
   9  -2  10       14.22        5.79     12.07 o 
 -10  -1  10      203.11      195.18     33.89 o 
  -9  -1  10      269.60      321.39     40.12 o 
  -8  -1  10       30.50       21.90     18.47 o 
  -7  -1  10      111.95      121.31     13.51 o 
  -6  -1  10       76.62       84.95     15.09 o 
  -5  -1  10     4037.10     4173.02    159.61 o 
  -4  -1  10      309.39      293.80     37.39 o 
  -3  -1  10       39.25       38.19      5.09 o 
  -2  -1  10      447.89      461.64     21.34 o 
  -1  -1  10      193.99      190.33     14.01 o 
   0  -1  10        6.44       10.48      3.29 o 
   1  -1  10      460.86      397.00     12.11 o 
   2  -1  10       12.50        5.90      4.45 o 
   3  -1  10        0.89       -0.93      4.48 o 
   4  -1  10      110.27       96.81      9.15 o 
   5  -1  10       61.18       65.05      9.39 o 
   6  -1  10       14.49       16.85      8.17 o 
   7  -1  10        0.24        5.98      8.13 o 
   8  -1  10       11.27        6.44     10.53 o 
   9  -1  10       26.62       18.18     12.69 o 
 -11   0  10      190.96      284.09     41.90 o 
 -10   0  10      226.87      299.94     41.06 o 
  -9   0  10       25.34       22.25     18.60 o 
  -8   0  10        0.00       12.22     16.57 o 
  -7   0  10      285.36      319.82     19.32 o 
  -6   0  10       48.92       50.37      8.95 o 
  -5   0  10      677.02      697.42     27.60 o 
  -4   0  10      402.59      372.92     18.77 o 
  -3   0  10        9.49        4.26      3.68 o 
  -2   0  10      239.11      222.02     11.06 o 
  -1   0  10      869.07      947.56     32.86 o 
   0   0  10      971.53      911.75     42.02 o 
   1   0  10      383.45      429.32     12.45 o 
   2   0  10       43.71       36.36      6.29 o 
   3   0  10      112.23      131.98     10.35 o 
   4   0  10        0.44        0.48      4.43 o 
   5   0  10       76.44       64.79      8.56 o 
   6   0  10        3.25        7.75      5.68 o 
   7   0  10       16.88       29.82     21.86 o 
   8   0  10        6.63        6.14     10.12 o 
   9   0  10        0.33        5.69     18.08 o 
 -11   1  10       58.77       76.81     26.31 o 
 -10   1  10       72.21       76.81     24.74 o 
  -9   1  10        9.03       15.50     18.83 o 
  -8   1  10      103.73       86.33     25.09 o 
  -7   1  10        3.34        6.18     10.22 o 
  -6   1  10       82.60       62.14     12.52 o 
  -5   1  10       23.76       15.88      5.64 o 
  -4   1  10      128.66      132.14     14.39 o 
  -3   1  10      167.64      194.89     13.72 o 
  -2   1  10      151.99      164.62      9.97 o 
  -1   1  10        0.28       -0.85      8.16 o 
   0   1  10      529.82      598.81     24.51 o 
   1   1  10        5.69       10.25      4.56 o 
   2   1  10       53.92       55.02      7.08 o 
   3   1  10       12.59       16.24      5.01 o 
   4   1  10        3.63        5.62      4.76 o 
   5   1  10      265.66      229.05     14.55 o 
   6   1  10       89.91      100.22     10.56 o 
   7   1  10        3.56       12.53      9.47 o 
   8   1  10       26.89       34.45     12.77 o 
 -11   2  10        5.97       14.14     20.87 o 
 -10   2  10        0.33        2.37     16.62 o 
  -9   2  10      201.66      225.77     35.43 o 
  -8   2  10       55.30       60.01     22.41 o 
  -7   2  10      149.02      189.50     30.79 o 
  -6   2  10      796.41      809.06     30.54 o 
  -5   2  10      251.02      211.41     14.18 o 
  -4   2  10      269.88      258.30     28.68 o 
  -3   2  10       87.44       90.90      7.48 o 
  -2   2  10      109.30      137.38     18.51 o 
  -1   2  10       22.94       26.89      7.12 o 
   0   2  10       62.72       48.48     21.80 o 
   1   2  10      295.61      297.30     17.81 o 
   2   2  10        3.15        2.36      4.09 o 
   3   2  10       12.73       10.91      4.69 o 
   4   2  10        6.69        9.84      4.93 o 
   5   2  10      134.89      127.54     13.72 o 
   6   2  10        0.01        2.21      6.37 o 
   7   2  10       55.32       72.17     20.02 o 
   8   2  10       13.07       31.46     21.55 o 
 -12   3  10        2.83       55.55     26.01 o 
 -11   3  10        0.31       10.43     21.87 o 
 -10   3  10       15.17       57.24     23.80 o 
  -9   3  10       46.17       75.16     26.29 o 
  -8   3  10      127.77      116.19     27.28 o 
  -7   3  10        0.04       35.48     21.54 o 
  -6   3  10      792.28      743.51     28.71 o 
  -5   3  10       28.58       58.60     18.03 o 
  -4   3  10      276.77      294.78     19.89 o 
  -3   3  10      306.18      303.07     13.77 o 
  -2   3  10      241.07      281.08     13.73 o 
  -1   3  10       49.69       27.93     14.79 o 
   0   3  10      361.90      353.24     14.30 o 
   1   3  10        0.12       -3.55      3.55 o 
   2   3  10        2.97       -3.36      3.36 o 
   3   3  10       26.51       20.64      9.35 o 
   4   3  10       82.77       77.23      8.80 o 
   5   3  10       69.01       64.82      9.02 o 
   6   3  10        3.38        4.26      7.74 o 
   7   3  10       22.33       39.01     12.10 o 
 -12   4  10      252.95      257.46     43.31 o 
 -11   4  10        5.35       10.73     22.83 o 
 -10   4  10       23.35       29.25     22.55 o 
  -9   4  10       10.72       10.10     19.71 o 
  -8   4  10       37.46       45.34     23.78 o 
  -7   4  10       33.46       39.46     23.21 o 
  -6   4  10      422.36      410.07     54.47 o 
  -5   4  10        0.44       -2.83      5.50 o 
  -4   4  10      152.33      171.78     14.81 o 
  -3   4  10       13.30       22.31      7.52 o 
  -2   4  10        0.41        0.94      3.84 o 
  -1   4  10        1.64       -2.79      3.48 o 
   0   4  10      402.45      374.13     15.01 o 
   1   4  10        2.92        1.51      5.35 o 
   2   4  10       62.47       44.49      6.68 o 
   3   4  10        0.05       -1.73      4.38 o 
   4   4  10        4.96        7.38      5.20 o 
   5   4  10        2.28       11.06      5.97 o 
   6   4  10       15.15        8.02      6.64 o 
 -12   5  10        2.71       46.83     26.83 o 
 -11   5  10      189.61      174.89     37.27 o 
 -10   5  10       13.68       18.88     23.39 o 
  -9   5  10       22.26       16.66     21.60 o 
  -8   5  10       59.62       96.45     28.61 o 
  -7   5  10        8.30       19.55     23.71 o 
  -6   5  10       16.57       16.26      5.57 o 
  -5   5  10      511.68      510.70     19.13 o 
  -4   5  10      242.16      230.78     13.11 o 
  -3   5  10      107.65      118.07      7.79 o 
  -2   5  10       62.35       68.69      7.29 o 
  -1   5  10      623.62      615.76     20.30 o 
   0   5  10        0.49       -2.31      3.32 o 
   1   5  10       11.28       10.61      4.27 o 
   2   5  10      167.74      211.23     13.65 o 
   3   5  10       14.46       12.97      5.42 o 
   4   5  10       26.40       28.49      6.85 o 
   5   5  10       47.61       46.35      8.49 o 
   6   5  10      343.14      277.18     42.55 o 
 -12   6  10      157.90      200.58     41.60 o 
 -11   6  10       88.81       98.46     32.63 o 
 -10   6  10      115.65       89.14     31.38 o 
  -9   6  10        5.35      -17.73     21.57 o 
  -8   6  10      110.73      158.73     24.03 o 
  -7   6  10      116.61      136.22     17.72 o 
  -6   6  10       31.00       29.71      6.57 o 
  -5   6  10       86.40       93.26      9.82 o 
  -4   6  10      353.46      342.02     16.40 o 
  -3   6  10      722.65      675.42     18.22 o 
  -2   6  10     1619.03     1553.59     44.35 o 
  -1   6  10       53.91       76.15      8.00 o 
   0   6  10       72.98       74.15      8.10 o 
   1   6  10        0.35       -2.31      4.24 o 
   2   6  10        0.92        2.06      4.79 o 
   3   6  10       23.32       22.77      6.55 o 
   4   6  10       58.04       72.79      9.56 o 
   5   6  10       23.51       19.40      7.49 o 
 -12   7  10       22.44       41.92     29.63 o 
 -11   7  10       35.94       28.46     29.08 o 
 -10   7  10      213.11      260.10     43.85 o 
  -9   7  10      409.09      384.28     30.20 o 
  -8   7  10      180.46      144.66     18.60 o 
  -7   7  10       49.92       42.51     10.97 o 
  -6   7  10      192.95      213.31     14.21 o 
  -5   7  10       55.69       52.48     13.39 o 
  -4   7  10       22.42       25.38      5.95 o 
  -3   7  10      177.36      184.87     12.05 o 
  -2   7  10      160.28      160.22     11.53 o 
  -1   7  10       27.80       34.73      6.27 o 
   0   7  10        0.08        2.88      5.33 o 
   1   7  10      163.28      174.18     13.13 o 
   2   7  10       22.89       25.67     13.04 o 
   3   7  10       12.29       17.38      6.33 o 
   4   7  10        4.69        2.63      8.04 o 
 -11   8  10      177.73      179.75     41.24 o 
 -10   8  10      248.61      248.63     26.14 o 
  -9   8  10        2.79        6.87     14.24 o 
  -8   8  10        0.35       -7.43      7.43 o 
  -7   8  10      117.20      110.47     15.79 o 
  -6   8  10       17.08       30.23      7.63 o 
  -5   8  10      154.09      169.40     12.71 o 
  -4   8  10       14.38       18.41      5.83 o 
  -3   8  10       22.10       20.55      4.51 o 
  -2   8  10       12.55       14.64      4.43 o 
  -1   8  10       77.79       76.97      7.72 o 
   0   8  10       70.14       57.12      7.91 o 
   1   8  10       39.97       52.29      8.09 o 
   2   8  10       51.52       69.25     13.79 o 
   3   8  10        7.07       12.57      6.92 o 
 -11   9  10        1.66       11.64     10.87 o 
 -10   9  10       79.19       87.36     17.09 o 
  -9   9  10      185.27      178.55     22.36 o 
  -8   9  10       65.96       69.03     14.31 o 
  -7   9  10       76.65       51.36     12.47 o 
  -6   9  10       28.17       23.16      9.78 o 
  -5   9  10      111.37      109.00     10.71 o 
  -4   9  10       24.82        0.40      6.86 o 
  -3   9  10       54.39       53.78      6.70 o 
  -2   9  10       14.41       -0.05      3.95 o 
  -1   9  10       90.15      120.93     12.44 o 
   0   9  10       16.13       20.32      6.82 o 
   1   9  10      136.20      144.26     13.15 o 
   2   9  10        0.64       10.55      6.27 o 
 -11  10  10       40.20       42.42     14.83 o 
 -10  10  10       10.00        0.24     11.09 o 
  -9  10  10       92.71       83.41     20.44 o 
  -8  10  10        1.54       -5.01      8.56 o 
  -7  10  10        6.34        3.95     15.06 o 
  -6  10  10       14.52       11.65      6.42 o 
  -5  10  10        6.62        5.64      7.54 o 
  -4  10  10       52.16       62.24     11.42 o 
  -3  10  10        2.51        3.00      4.63 o 
  -2  10  10        0.09       -0.27      4.51 o 
  -1  10  10        6.17        9.10      5.25 o 
   0  10  10       74.72       69.19     11.69 o 
   1  10  10        0.02        0.58      6.49 o 
 -10  11  10       19.48       13.79     37.54 o 
  -9  11  10       13.16       10.87     18.33 o 
  -8  11  10      101.39       96.60     19.77 o 
  -7  11  10       15.37       10.25      8.88 o 
  -6  11  10        5.92       -2.52      7.60 o 
  -5  11  10        0.00       -3.59      7.39 o 
  -4  11  10        4.23        9.88      9.48 o 
  -3  11  10      138.20      134.87     11.90 o 
  -2  11  10        2.27        7.28      7.13 o 
  -1  11  10        5.27       11.51      6.50 o 
  -9  12  10        0.83       -7.35     10.59 o 
  -8  12  10        8.34       14.60     12.28 o 
  -7  12  10        8.54        1.22     10.17 o 
  -6  12  10        6.91       -1.32      9.66 o 
  -5  12  10      146.95      214.67     25.33 o 
  -4  12  10       24.29       40.25     13.40 o 
  -3  12  10      110.99      128.47     20.28 o 
   4 -13  11        7.81        4.89      8.10 o 
   0 -12  11      224.55      248.25     21.22 o 
   1 -12  11        0.54       -4.51      5.92 o 
   2 -12  11       60.31       78.69     11.03 o 
   3 -12  11       73.85       61.13      9.70 o 
   4 -12  11       57.28       75.25     10.58 o 
   5 -12  11        0.33       -4.82      6.04 o 
   6 -12  11        8.12        3.31      8.31 o 
   7 -12  11        1.87      -11.76     11.76 o 
  -2 -11  11       77.02       81.25     12.55 o 
  -1 -11  11       30.00       16.80     10.19 o 
   0 -11  11        2.54       -0.20      5.82 o 
   1 -11  11        0.06        2.57      5.53 o 
   2 -11  11        7.46        4.08      5.90 o 
   3 -11  11        0.29        2.88      5.69 o 
   4 -11  11      215.78      238.85     16.37 o 
   5 -11  11        0.06       -1.81      5.69 o 
   6 -11  11        0.59        3.55      7.69 o 
   7 -11  11       66.52       76.49     21.35 o 
   8 -11  11        0.00       -3.26     11.80 o 
  -3 -10  11       38.63       45.07      9.20 o 
  -2 -10  11       54.97       55.45      9.30 o 
  -1 -10  11      156.10      179.90     14.16 o 
   0 -10  11       65.04       42.00      8.12 o 
   1 -10  11      716.42      776.19     54.34 o 
   2 -10  11      116.19      112.44     11.24 o 
   3 -10  11        0.15        0.84      4.84 o 
   4 -10  11        6.07       10.30      5.54 o 
   5 -10  11       32.09       22.06      6.54 o 
   6 -10  11        9.74       -3.85      6.96 o 
   7 -10  11       20.38       23.61     11.33 o 
   8 -10  11        1.31       -2.74     12.05 o 
  -4  -9  11       39.39       44.57     17.44 o 
  -3  -9  11      130.06      117.74     12.07 o 
  -2  -9  11        3.29       -3.86      5.01 o 
  -1  -9  11      113.06       97.33     10.46 o 
   0  -9  11       54.63       43.22     10.22 o 
   1  -9  11      114.35      112.49     13.02 o 
   2  -9  11      167.54      181.46     13.27 o 
   3  -9  11       24.39       18.72      8.69 o 
   4  -9  11       18.61       12.72      5.44 o 
   5  -9  11        7.19        5.13      5.24 o 
   6  -9  11       22.68       42.10     10.14 o 
   7  -9  11        5.54        7.69      7.89 o 
   8  -9  11      142.66      159.27     25.46 o 
   9  -9  11       61.38       89.79     21.51 o 
  -5  -8  11       76.78       68.02     12.46 o 
  -4  -8  11       20.75        7.01      7.40 o 
  -3  -8  11       75.55       76.32      9.59 o 
  -2  -8  11       62.57       86.33      9.76 o 
  -1  -8  11       65.88       66.71      9.11 o 
   0  -8  11       56.08       49.68      9.11 o 
   1  -8  11      163.38      147.70     20.07 o 
   2  -8  11       62.15       61.41      7.83 o 
   3  -8  11      151.26      146.27     11.30 o 
   4  -8  11      298.43      290.17     14.61 o 
   5  -8  11      103.39      109.48     15.72 o 
   6  -8  11      180.72      172.52     17.00 o 
   7  -8  11        4.35       -9.76     11.30 o 
   8  -8  11       79.44       61.41     18.58 o 
   9  -8  11       20.17        4.52     15.44 o 
  -6  -7  11       18.25       27.21      9.70 o 
  -5  -7  11       32.36       25.30      8.94 o 
  -4  -7  11      165.06      166.87     17.07 o 
  -3  -7  11      127.95      146.57     12.01 o 
  -2  -7  11       15.44       15.29      5.15 o 
  -1  -7  11       72.86       74.27      8.96 o 
   0  -7  11      394.60      362.60     21.20 o 
   1  -7  11        7.51        9.21      4.40 o 
   2  -7  11       65.70       58.10      7.33 o 
   3  -7  11        1.09        2.29      4.36 o 
   4  -7  11        9.64        4.41      4.31 o 
   5  -7  11        0.01       -2.07      4.33 o 
   6  -7  11       41.58       18.72     12.98 o 
   7  -7  11       37.07       43.36     16.01 o 
   8  -7  11       85.74       63.73     20.07 o 
   9  -7  11      169.84      203.41     30.72 o 
  -7  -6  11       21.60       22.81      9.91 o 
  -6  -6  11        2.66        4.08      7.37 o 
  -5  -6  11       66.18       74.40     11.94 o 
  -4  -6  11       29.07       23.92     14.81 o 
  -3  -6  11       54.34       51.77      9.70 o 
  -2  -6  11       24.03       16.46      4.97 o 
  -1  -6  11      108.91       83.26      9.54 o 
   0  -6  11       10.77        3.72      3.95 o 
   1  -6  11        0.52       -3.20      3.20 o 
   2  -6  11       18.04       14.59      8.17 o 
   3  -6  11      658.05      676.15     21.24 o 
   4  -6  11      210.40      203.24     12.79 o 
   5  -6  11       34.53       38.28     14.14 o 
   6  -6  11       74.25      103.09     20.19 o 
   7  -6  11       17.37       26.98     15.26 o 
   8  -6  11       65.77       57.58     19.93 o 
   9  -6  11       94.00       93.57     24.53 o 
  -8  -5  11        9.83       17.20     13.87 o 
  -7  -5  11       10.93       10.46      7.61 o 
  -6  -5  11        0.08        0.36      6.22 o 
  -5  -5  11        1.54       15.02      7.02 o 
  -4  -5  11      422.73      424.29     21.86 o 
  -3  -5  11       50.66       28.06      5.52 o 
  -2  -5  11       17.29        9.08      4.31 o 
  -1  -5  11      106.51      103.21      8.62 o 
   0  -5  11        0.11        1.59      3.33 o 
   1  -5  11      300.35      306.88     12.97 o 
   2  -5  11      103.26       99.46      9.23 o 
   3  -5  11      255.28      244.97     10.61 o 
   4  -5  11      332.18      348.43     18.39 o 
   5  -5  11       28.00       24.79      6.21 o 
   6  -5  11        1.08       -3.42      8.15 o 
   7  -5  11      361.33      428.25     29.36 o 
   8  -5  11      318.80      436.31     64.62 o 
   9  -5  11        2.54        2.41     12.55 o 
  -9  -4  11       24.82       51.67     18.29 o 
  -8  -4  11        0.22       14.02     11.12 o 
  -7  -4  11        8.14        5.18      6.83 o 
  -6  -4  11        7.20       11.77      6.71 o 
  -5  -4  11      291.46      338.30     21.70 o 
  -4  -4  11       92.71       87.40     10.61 o 
  -3  -4  11       10.37        1.14      5.45 o 
  -2  -4  11       32.38       19.26      4.32 o 
  -1  -4  11      674.12      728.55     19.16 o 
   0  -4  11        2.06        2.84      4.43 o 
   1  -4  11       18.35       24.90      4.45 o 
   2  -4  11       38.23       36.44      5.16 o 
   3  -4  11      596.81      613.72     17.23 o 
   4  -4  11        7.01        4.17      4.43 o 
   5  -4  11        1.15        3.45      4.79 o 
   6  -4  11       83.65       72.88     16.45 o 
   7  -4  11        4.71        2.47      9.96 o 
   8  -4  11       39.48       33.78     13.60 o 
   9  -4  11       21.53       15.63     13.78 o 
  -9  -3  11        4.62       34.33     21.50 o 
  -8  -3  11      428.12      476.60     44.96 o 
  -7  -3  11       45.02       37.80      9.48 o 
  -6  -3  11        1.55        3.00      6.53 o 
  -5  -3  11      493.06      538.73     34.13 o 
  -4  -3  11       41.20       29.53      8.37 o 
  -3  -3  11       32.53       37.99      5.16 o 
  -2  -3  11      134.83      129.09     10.65 o 
  -1  -3  11      266.00      285.79     11.46 o 
   0  -3  11      138.27      144.28      8.36 o 
   1  -3  11      290.12      288.74     10.91 o 
   2  -3  11     1369.15     1423.13     35.27 o 
   3  -3  11      879.74      876.00     26.10 o 
   4  -3  11      573.55      566.62     20.28 o 
   5  -3  11       84.64       74.40      8.63 o 
   6  -3  11       18.11       12.16      8.88 o 
   7  -3  11       14.73        3.70      9.68 o 
   8  -3  11       60.50       59.81     14.66 o 
   9  -3  11       31.65       52.92     15.45 o 
 -10  -2  11       15.90       22.95     21.96 o 
  -9  -2  11       35.35       51.74     22.29 o 
  -8  -2  11       58.22       83.34     24.85 o 
  -7  -2  11        0.28        0.48     11.59 o 
  -6  -2  11       23.51       13.51      7.17 o 
  -5  -2  11        0.51        4.98     11.02 o 
  -4  -2  11     1085.45     1122.26     43.20 o 
  -3  -2  11      742.24      771.29     22.80 o 
  -2  -2  11       69.75       72.41      7.13 o 
  -1  -2  11      116.06      117.76      9.53 o 
   0  -2  11       71.19       86.77      6.63 o 
   1  -2  11       22.10       19.27      4.15 o 
   2  -2  11       98.58       98.62      7.09 o 
   3  -2  11      159.78      162.74     11.57 o 
   4  -2  11      329.37      321.18     14.85 o 
   5  -2  11       38.66       40.01      7.35 o 
   6  -2  11        6.64       -0.94     12.74 o 
   7  -2  11        0.30       -1.28      8.71 o 
   8  -2  11       39.08       66.40     15.13 o 
   9  -2  11       15.41        9.95     12.74 o 
 -10  -1  11        0.00       17.57     20.04 o 
  -9  -1  11       86.34      101.39     27.22 o 
  -8  -1  11       86.60      113.39     28.28 o 
  -7  -1  11        1.81       12.94      7.08 o 
  -6  -1  11      160.00      191.19     16.66 o 
  -5  -1  11       26.96       31.95      8.40 o 
  -4  -1  11        1.93       -3.41      9.58 o 
  -3  -1  11      372.37      414.72     15.17 o 
  -2  -1  11      303.38      326.89     21.88 o 
  -1  -1  11       32.38       42.24      9.33 o 
   0  -1  11       65.69       64.93      5.95 o 
   1  -1  11        0.03        3.29      3.13 o 
   2  -1  11      275.47      318.35     14.33 o 
   3  -1  11      127.49      120.09     10.09 o 
   4  -1  11      195.56      181.90     12.57 o 
   5  -1  11        3.41        1.08      5.00 o 
   6  -1  11       12.98       17.36      9.07 o 
   7  -1  11      110.93      129.53     17.81 o 
   8  -1  11       78.81       77.53     16.41 o 
   9  -1  11       41.45       49.00     25.36 o 
 -10   0  11      104.95      128.80     30.03 o 
  -9   0  11       34.87       26.08     19.17 o 
  -8   0  11       35.04       46.83     22.34 o 
  -7   0  11        9.74        5.47     16.31 o 
  -6   0  11        2.17       -4.27      4.63 o 
  -5   0  11      316.90      309.80     45.97 o 
  -4   0  11        8.34        7.49     13.05 o 
  -3   0  11       24.07       33.55      5.58 o 
  -2   0  11       25.36       29.90      7.11 o 
  -1   0  11       96.11      100.71     11.59 o 
   0   0  11      299.93      345.63     11.75 o 
   1   0  11        0.00        8.27      4.94 o 
   2   0  11      114.36      104.96      9.41 o 
   3   0  11       42.37       29.54      6.43 o 
   4   0  11       91.50       98.10      9.71 o 
   5   0  11       76.57       92.08     10.95 o 
   6   0  11       10.59       12.26      9.00 o 
   7   0  11        8.77       21.05     10.83 o 
   8   0  11      128.74      107.86     18.56 o 
 -11   1  11       10.50       20.61     22.37 o 
 -10   1  11      101.21       89.73     28.42 o 
  -9   1  11      130.86      142.99     31.71 o 
  -8   1  11      414.51      469.67     44.29 o 
  -7   1  11       19.19        9.47      6.05 o 
  -6   1  11        0.31       30.57     21.98 o 
  -5   1  11      246.18      253.89     16.37 o 
  -4   1  11        7.21       14.73      6.21 o 
  -3   1  11        6.28       12.40      5.05 o 
  -2   1  11       27.79       34.07      5.96 o 
  -1   1  11      106.62      129.23     18.30 o 
   0   1  11      256.26      283.72     13.31 o 
   1   1  11       22.28       17.07      5.25 o 
   2   1  11        1.99        1.67      4.33 o 
   3   1  11        8.85        0.12      4.66 o 
   4   1  11      190.63      217.16     14.10 o 
   5   1  11       33.85       39.70      7.59 o 
   6   1  11       23.44       25.86      9.95 o 
   7   1  11       17.25       13.37      9.70 o 
   8   1  11      104.93      121.15     31.81 o 
 -11   2  11       30.92       44.38     24.60 o 
 -10   2  11       48.07       41.32     24.48 o 
  -9   2  11       14.26        8.14     19.07 o 
  -8   2  11       26.87       29.73     21.78 o 
  -7   2  11       14.85        8.79      9.42 o 
  -6   2  11      209.64      180.59     32.87 o 
  -5   2  11       44.87       49.38     10.21 o 
  -4   2  11      103.67       95.59     11.53 o 
  -3   2  11        5.50        8.20      5.17 o 
  -2   2  11      276.62      295.62     14.87 o 
  -1   2  11       66.67       74.02     10.32 o 
   0   2  11       42.13       46.26      6.77 o 
   1   2  11       45.61       40.26      6.55 o 
   2   2  11        0.00       -3.67      3.67 o 
   3   2  11      102.40      105.84      9.85 o 
   4   2  11      110.17      135.67     14.71 o 
   5   2  11        3.44        8.68      6.46 o 
   6   2  11      124.32      152.56     18.34 o 
   7   2  11       11.72        7.42     10.14 o 
 -11   3  11        2.55       13.15     23.01 o 
 -10   3  11       17.87       34.20     24.68 o 
  -9   3  11       42.19       27.11     23.23 o 
  -8   3  11       37.05       51.83     26.55 o 
  -7   3  11       21.18       24.75      7.62 o 
  -6   3  11      131.60      153.74     14.01 o 
  -5   3  11      240.99      266.39     17.19 o 
  -4   3  11       62.81       57.76     10.14 o 
  -3   3  11       32.62       48.06     11.45 o 
  -2   3  11        0.99       10.98      4.99 o 
  -1   3  11      175.03      171.30     11.94 o 
   0   3  11      338.32      340.21     14.64 o 
   1   3  11      214.18      208.82     12.70 o 
   2   3  11       60.97       60.70      7.59 o 
   3   3  11     1156.12     1074.82     31.80 o 
   4   3  11      153.06      144.97     13.99 o 
   5   3  11       94.34      109.02     11.42 o 
   6   3  11        3.28        8.92     13.66 o 
   7   3  11        0.99        8.05     18.33 o 
 -11   4  11        0.17      -17.89     22.15 o 
 -10   4  11      155.88      168.84     36.97 o 
  -9   4  11        2.26      -17.54     17.54 o 
  -8   4  11       22.53       27.89     23.35 o 
  -7   4  11        1.70        3.69      5.78 o 
  -6   4  11      805.16      735.00     29.78 o 
  -5   4  11      768.33      691.14     28.62 o 
  -4   4  11       17.36       16.09      7.31 o 
  -3   4  11       23.84       19.35      5.21 o 
  -2   4  11      105.31      114.11     12.05 o 
  -1   4  11        6.21       -1.74      4.02 o 
   0   4  11       58.50       69.07      7.99 o 
   1   4  11       17.60       23.48      5.55 o 
   2   4  11        0.83        2.32      4.65 o 
   3   4  11       24.81       24.15      6.45 o 
   4   4  11       60.83       74.72      9.72 o 
   5   4  11       37.55       54.76      9.21 o 
   6   4  11        8.00       11.17      9.80 o 
 -11   5  11       90.59       79.84     32.33 o 
 -10   5  11      219.38      238.25     41.86 o 
  -9   5  11      155.47      199.52     38.49 o 
  -8   5  11       10.17      -20.48     20.48 o 
  -7   5  11      178.84      168.49     27.22 o 
  -6   5  11        1.81       -5.44      5.44 o 
  -5   5  11      344.45      373.27     40.91 o 
  -4   5  11       12.63        1.66      7.14 o 
  -3   5  11      126.28      122.84      9.56 o 
  -2   5  11     1542.64     1553.58     39.38 o 
  -1   5  11     2356.46     2320.94     54.75 o 
   0   5  11       12.53       12.28      4.75 o 
   1   5  11      213.77      206.61     13.48 o 
   2   5  11       36.98       46.63     19.34 o 
   3   5  11       18.89       14.98      5.94 o 
   4   5  11        8.66        8.11      6.06 o 
   5   5  11      124.01      131.41     16.67 o 
 -11   6  11       18.48       -7.75     26.80 o 
 -10   6  11      102.30      147.58     37.41 o 
  -9   6  11       10.25      -23.95     23.95 o 
  -8   6  11        6.39      -19.57     19.57 o 
  -7   6  11       29.12       44.81     26.37 o 
  -6   6  11       25.22       22.75      6.47 o 
  -5   6  11       26.84       36.31      9.88 o 
  -4   6  11        4.01        7.94      4.99 o 
  -3   6  11        1.63       -0.39      6.24 o 
  -2   6  11       51.36       49.39      7.12 o 
  -1   6  11      259.89      262.82     13.73 o 
   0   6  11       81.41       74.67     11.16 o 
   1   6  11       55.50       58.09     15.88 o 
   2   6  11      279.10      302.56     19.60 o 
   3   6  11        7.38       10.83      6.22 o 
   4   6  11        0.00       -1.84      5.71 o 
   5   6  11        3.62       15.50     12.06 o 
 -11   7  11       19.65       37.36     30.60 o 
 -10   7  11       49.64       40.13     31.66 o 
  -9   7  11       35.47       -0.71     24.28 o 
  -8   7  11       42.44       34.35     23.40 o 
  -7   7  11       10.42       -2.13      6.94 o 
  -6   7  11       49.82       44.54      7.74 o 
  -5   7  11       32.08       16.85      8.91 o 
  -4   7  11       50.42       50.03     10.68 o 
  -3   7  11        0.16       -1.48      4.44 o 
  -2   7  11      230.08      225.76     13.34 o 
  -1   7  11      184.18      208.64     13.88 o 
   0   7  11       38.97       34.31      6.63 o 
   1   7  11       88.68       89.53     25.90 o 
   2   7  11       94.84       94.75     10.68 o 
   3   7  11        0.15        2.29      5.78 o 
   4   7  11        0.40       -0.36      8.54 o 
 -11   8  11        1.99       19.01     30.91 o 
 -10   8  11      197.46      179.28     42.27 o 
  -9   8  11        9.16        8.08     18.49 o 
  -8   8  11       93.44       79.05     14.56 o 
  -7   8  11        2.74        3.86     13.53 o 
  -6   8  11      276.44      331.16     17.75 o 
  -5   8  11       69.27       76.59     18.12 o 
  -4   8  11       10.58        5.56      7.54 o 
  -3   8  11      131.91      123.85     10.79 o 
  -2   8  11        9.55        8.04      4.99 o 
  -1   8  11        2.35        0.79      4.58 o 
   0   8  11       28.64       35.83      7.54 o 
   1   8  11       53.28       54.60      8.52 o 
   2   8  11       23.35       29.97      7.40 o 
   3   8  11        0.01       -5.57      7.40 o 
 -11   9  11        1.30      -15.94     32.35 o 
 -10   9  11       15.36       10.71     27.48 o 
  -9   9  11        2.48       -3.85     18.35 o 
  -8   9  11        0.62       -4.66     26.00 o 
  -7   9  11       70.65       56.53     17.79 o 
  -6   9  11        2.84        8.93      6.45 o 
  -5   9  11       69.64       75.28     18.37 o 
  -4   9  11        0.78        9.18      7.72 o 
  -3   9  11       97.10      100.49     10.30 o 
  -2   9  11       19.23       14.87      6.05 o 
  -1   9  11       27.73       17.10      8.50 o 
   0   9  11        2.40       19.18      6.78 o 
   1   9  11       49.60       71.97     10.20 o 
   2   9  11        4.93       -0.75      8.30 o 
 -10  10  11        2.04       -4.12     21.94 o 
  -9  10  11       72.43       58.18     16.12 o 
  -8  10  11      101.89      123.58     18.51 o 
  -7  10  11       21.23       18.05     13.14 o 
  -6  10  11       13.69       16.77     15.98 o 
  -5  10  11        1.73        0.74      7.38 o 
  -4  10  11       56.66       63.67     17.18 o 
  -3  10  11       19.58       23.16      8.64 o 
  -2  10  11       73.96      108.90     12.88 o 
  -1  10  11      182.24      195.17     15.26 o 
   0  10  11       29.31       25.12      7.71 o 
  -9  11  11        0.55      -16.09     23.34 o 
  -8  11  11        0.92        0.10     20.65 o 
  -7  11  11        5.76       -0.02      8.68 o 
  -6  11  11       54.82       40.81     11.95 o 
  -5  11  11       55.58       47.86     19.87 o 
  -4  11  11      119.73      128.96     16.29 o 
  -3  11  11      148.30      175.65     22.93 o 
  -2  11  11      138.60      157.45     17.35 o 
  -1  11  11        0.01        1.99     10.08 o 
  -6  12  11        0.10        1.47     10.62 o 
  -5  12  11       16.94        8.75      9.94 o 
  -4  12  11      159.58      173.22     23.28 o 
   1 -12  12       17.93       18.03      9.27 o 
   2 -12  12       77.50       71.52     10.80 o 
   3 -12  12       12.81       11.07      7.34 o 
   4 -12  12        0.85       -1.06      7.79 o 
   5 -12  12       50.19       34.07     14.96 o 
  -1 -11  12       52.16       75.52     11.14 o 
   0 -11  12       25.67       29.98      9.26 o 
   1 -11  12       13.42       -2.11      5.63 o 
   2 -11  12      179.78      168.58     14.38 o 
   3 -11  12      141.86      163.94     16.08 o 
   4 -11  12       90.08       92.71     10.79 o 
   5 -11  12      201.19      229.02     24.19 o 
   6 -11  12       58.12       63.51     16.02 o 
   7 -11  12        7.28        7.01     13.47 o 
  -3 -10  12        0.13       -0.88      8.00 o 
  -2 -10  12       14.93       21.01      7.23 o 
  -1 -10  12       11.17        9.17      6.30 o 
   0 -10  12       85.68       87.76     11.89 o 
   1 -10  12      183.49      163.47     16.22 o 
   2 -10  12      206.64      210.54     15.04 o 
   3 -10  12      105.26       81.90      9.97 o 
   4 -10  12        1.67        1.46      5.35 o 
   5 -10  12       19.43        6.03      5.70 o 
   6 -10  12        0.84       -2.38      7.25 o 
   7 -10  12       14.68       32.42     15.64 o 
  -4  -9  12        0.44       -7.38      7.38 o 
  -3  -9  12        8.09       15.47      8.24 o 
  -2  -9  12        6.18        3.24      5.64 o 
  -1  -9  12        5.32        7.81      5.55 o 
   0  -9  12      168.04      158.49     12.92 o 
   1  -9  12      464.92      489.13     20.11 o 
   2  -9  12       16.92        8.33      5.66 o 
   3  -9  12       23.23       15.89     10.82 o 
   4  -9  12       12.34        9.40      5.93 o 
   5  -9  12        3.61       -0.27      5.33 o 
   6  -9  12       25.26        7.35      7.81 o 
   7  -9  12       66.65       62.27     17.82 o 
   8  -9  12       69.59       56.29     18.44 o 
  -5  -8  12       17.01       12.30      8.73 o 
  -4  -8  12      177.79      168.49     17.82 o 
  -3  -8  12        2.57       -0.81      5.27 o 
  -2  -8  12       14.80       17.61      8.18 o 
  -1  -8  12      638.57      636.60     23.02 o 
   0  -8  12       94.04       91.52      9.74 o 
   1  -8  12       34.89       41.02     11.12 o 
   2  -8  12       10.64        5.82      4.75 o 
   3  -8  12       45.29       35.88      7.23 o 
   4  -8  12       88.30      101.32     16.44 o 
   5  -8  12        2.59        0.94      5.16 o 
   6  -8  12       17.44       22.78     13.39 o 
   7  -8  12       62.57       49.87     16.91 o 
   8  -8  12        0.00       -7.07     13.23 o 
  -6  -7  12        0.03        6.31      8.71 o 
  -5  -7  12       33.01       27.27      9.36 o 
  -4  -7  12        7.79       10.62      7.59 o 
  -3  -7  12       30.81       42.71      9.02 o 
  -2  -7  12       21.31       31.87      6.61 o 
  -1  -7  12       45.55       39.65      6.61 o 
   0  -7  12        2.82        3.19      4.25 o 
   1  -7  12       44.80       33.19      6.14 o 
   2  -7  12       87.33       84.09      8.88 o 
   3  -7  12      221.51      238.58     14.16 o 
   4  -7  12      131.18      172.52     12.26 o 
   5  -7  12       37.11       30.45      6.53 o 
   6  -7  12        0.03       -9.82      9.82 o 
   7  -7  12        4.84      -11.05     11.05 o 
   8  -7  12        1.44       15.71     16.47 o 
   9  -7  12      153.48      198.43     31.44 o 
  -7  -6  12        0.16        7.69      8.67 o 
  -6  -6  12       11.81       11.81      8.25 o 
  -5  -6  12      167.88      161.94     17.11 o 
  -4  -6  12       23.25       22.53      7.83 o 
  -3  -6  12        1.78       -2.82      5.00 o 
  -2  -6  12        4.59        5.48      4.60 o 
  -1  -6  12        0.97        2.22      3.98 o 
   0  -6  12        2.99        4.08      4.01 o 
   1  -6  12        0.93        8.99      4.14 o 
   2  -6  12      182.54      193.86     12.44 o 
   3  -6  12       91.40       92.58     16.71 o 
   4  -6  12       21.82       20.22      5.59 o 
   5  -6  12        0.23        2.42      8.91 o 
   6  -6  12        0.06       -9.91      9.91 o 
   7  -6  12       29.32       26.07     15.35 o 
   8  -6  12      216.06      175.30     28.43 o 
   9  -6  12       59.94       68.12     23.57 o 
  -8  -5  12      156.15      179.29     29.59 o 
  -7  -5  12       16.80       11.02      8.13 o 
  -6  -5  12        0.41        2.39      6.90 o 
  -5  -5  12        6.36        1.94      5.95 o 
  -4  -5  12      188.96      199.16     17.18 o 
  -3  -5  12        0.01       -1.07      3.74 o 
  -2  -5  12       88.77       78.62      8.09 o 
  -1  -5  12       98.66       90.85      8.59 o 
   0  -5  12      591.89      593.68     19.63 o 
   1  -5  12      363.38      352.07     14.30 o 
   2  -5  12      327.27      351.82     14.45 o 
   3  -5  12       74.78       74.65      7.00 o 
   4  -5  12        6.54       13.43      5.16 o 
   5  -5  12        5.41        1.49      5.13 o 
   6  -5  12       29.10       14.84      9.94 o 
   7  -5  12       11.59        7.16     10.72 o 
   8  -5  12       64.11       68.53     21.62 o 
   9  -5  12       59.91       55.79     18.96 o 
  -8  -4  12       88.78       41.72     16.06 o 
  -7  -4  12        2.65       -4.66      6.71 o 
  -6  -4  12      282.81      285.28     21.36 o 
  -5  -4  12       61.08       56.44      9.64 o 
  -4  -4  12       90.17       80.31     10.84 o 
  -3  -4  12       19.12       12.62      4.25 o 
  -2  -4  12      130.63      130.40      8.96 o 
  -1  -4  12       99.76       88.34     11.67 o 
   0  -4  12        5.60        1.59      3.18 o 
   1  -4  12      283.83      307.55     11.60 o 
   2  -4  12      223.18      205.01     10.75 o 
   3  -4  12       17.83       19.35      4.59 o 
   4  -4  12      301.17      277.03     14.99 o 
   5  -4  12      175.95      151.50     12.17 o 
   6  -4  12      108.32       89.22     15.06 o 
   7  -4  12       95.84       83.38     15.68 o 
   8  -4  12       27.08       34.67     13.51 o 
   9  -4  12       87.41      114.97     31.57 o 
  -8  -3  12        3.01       17.26     22.75 o 
  -7  -3  12       10.70       16.07      9.43 o 
  -6  -3  12       51.82       53.86     11.69 o 
  -5  -3  12        0.02       -2.21      6.09 o 
  -4  -3  12        5.67       -4.80      7.00 o 
  -3  -3  12       22.96       19.13      4.96 o 
  -2  -3  12      114.00      102.56     11.09 o 
  -1  -3  12        2.74        0.78      4.29 o 
   0  -3  12      252.13      263.28     10.66 o 
   1  -3  12        0.00        1.10      3.27 o 
   2  -3  12      695.09      697.89     18.82 o 
   3  -3  12        4.50        0.55      4.21 o 
   4  -3  12      120.69      119.55     10.76 o 
   5  -3  12      196.87      207.68     19.23 o 
   6  -3  12       61.34       59.52     12.79 o 
   7  -3  12       38.78       61.34     22.00 o 
   8  -3  12       12.56       -0.18     10.89 o 
   9  -3  12        4.08       14.14     21.67 o 
  -9  -2  12       94.57      141.21     32.01 o 
  -8  -2  12        3.51       42.30     23.35 o 
  -7  -2  12       95.41      107.22     21.82 o 
  -6  -2  12        0.05       -3.67      6.57 o 
  -5  -2  12       30.16       24.59     14.60 o 
  -4  -2  12        2.60       -5.36      8.67 o 
  -3  -2  12       10.00       13.24      4.31 o 
  -2  -2  12       61.14       57.17      5.97 o 
  -1  -2  12        5.72        3.93      4.48 o 
   0  -2  12        0.88        2.37      3.33 o 
   1  -2  12      469.42      486.05     14.80 o 
   2  -2  12      770.08      814.61     31.40 o 
   3  -2  12        1.35       -3.23      4.54 o 
   4  -2  12      169.04      184.39     13.19 o 
   5  -2  12       54.69       40.41      7.88 o 
   6  -2  12        3.86        3.10      8.81 o 
   7  -2  12        0.13       -1.48     10.00 o 
   8  -2  12      279.39      284.89     43.56 o 
 -10  -1  12        0.18       39.77     25.12 o 
  -9  -1  12      101.07       80.18     27.88 o 
  -8  -1  12        4.87       16.42     21.59 o 
  -7  -1  12        8.77        6.68     13.50 o 
  -6  -1  12      160.99      180.37     16.71 o 
  -5  -1  12       11.04       14.99      7.37 o 
  -4  -1  12      693.40      657.28     27.75 o 
  -3  -1  12       11.08       16.14      4.79 o 
  -2  -1  12       29.44       28.77      6.27 o 
  -1  -1  12        5.41       -0.58      3.22 o 
   0  -1  12       23.80       22.69      4.68 o 
   1  -1  12       13.62       12.43      5.26 o 
   2  -1  12       15.03       13.22      5.56 o 
   3  -1  12      542.08      554.17     27.08 o 
   4  -1  12       11.17        2.85      5.45 o 
   5  -1  12        1.94        4.86      5.80 o 
   6  -1  12      161.34      161.65     23.58 o 
   7  -1  12       50.02       89.60     22.76 o 
   8  -1  12       40.82       56.36     16.04 o 
 -10   0  12       96.86       92.02     29.79 o 
  -9   0  12       37.98       31.80     24.61 o 
  -8   0  12      393.88      395.27     46.70 o 
  -7   0  12      326.94      317.55     39.01 o 
  -6   0  12      423.84      422.05     22.73 o 
  -5   0  12      173.55      156.86     14.93 o 
  -4   0  12      212.64      212.34     27.71 o 
  -3   0  12      939.35      958.79     26.61 o 
  -2   0  12       94.06      109.45      9.32 o 
  -1   0  12        0.40        1.95      6.74 o 
   0   0  12       10.00        5.61      4.42 o 
   1   0  12      660.37      676.92     22.23 o 
   2   0  12      394.87      383.82     16.19 o 
   3   0  12       36.19       17.18      5.61 o 
   4   0  12      127.47      130.95     11.50 o 
   5   0  12        6.47       -5.38      6.42 o 
   6   0  12       15.93        5.10      9.03 o 
   7   0  12        1.68       15.19     10.88 o 
   8   0  12        1.68       -3.98     18.18 o 
 -11   1  12       45.42       79.79     28.74 o 
 -10   1  12       10.08       45.70     26.09 o 
  -9   1  12      247.23      313.66     43.71 o 
  -8   1  12        0.00      -17.52     18.39 o 
  -7   1  12       10.18       -2.79     18.15 o 
  -6   1  12      149.70      151.98     14.65 o 
  -5   1  12      480.79      449.29     22.91 o 
  -4   1  12       59.32       42.35      8.61 o 
  -3   1  12       44.52       44.45      6.79 o 
  -2   1  12      394.30      424.29     16.74 o 
  -1   1  12       95.99       91.19      8.68 o 
   0   1  12       32.62       32.78      9.48 o 
   1   1  12      314.00      342.20     16.46 o 
   2   1  12      125.43      147.44     13.16 o 
   3   1  12        0.83        5.24      5.04 o 
   4   1  12      181.09      176.20     13.51 o 
   5   1  12      172.66      169.47     13.88 o 
   6   1  12      121.66      105.95     33.36 o 
   7   1  12      126.95      179.68     27.73 o 
 -11   2  12       22.11       53.61     27.69 o 
 -10   2  12        2.20        5.45     24.12 o 
  -9   2  12       25.25       78.55     28.25 o 
  -8   2  12      158.93      147.51     32.82 o 
  -7   2  12       23.69       20.43     16.35 o 
  -6   2  12      102.69      128.79     26.87 o 
  -5   2  12      191.31      168.22     15.28 o 
  -4   2  12       17.96       25.43     12.09 o 
  -3   2  12      531.84      525.08     24.66 o 
  -2   2  12       15.60       17.45      5.73 o 
  -1   2  12       19.95       18.47      5.88 o 
   0   2  12      331.39      360.37     16.27 o 
   1   2  12      534.44      459.28     17.99 o 
   2   2  12       68.73       31.56      9.50 o 
   3   2  12       13.67       13.25      7.47 o 
   4   2  12      297.11      267.50     17.07 o 
   5   2  12       45.79       39.12      8.38 o 
   6   2  12      102.43      114.13     16.77 o 
   7   2  12       22.60       22.78     19.14 o 
 -11   3  12       13.04       -9.38     23.18 o 
 -10   3  12      121.51      204.33     39.98 o 
  -9   3  12       41.56       45.08     26.89 o 
  -8   3  12       88.40       66.83     28.02 o 
  -7   3  12        0.94        2.16      5.64 o 
  -6   3  12       44.51       47.95     18.68 o 
  -5   3  12      263.79      276.49     18.09 o 
  -4   3  12      946.27      978.76     36.25 o 
  -3   3  12       23.27       30.52      8.97 o 
  -2   3  12       15.26        6.73      4.84 o 
  -1   3  12       18.84        9.96      5.46 o 
   0   3  12       82.64       82.88      9.18 o 
   1   3  12        1.81        3.62      4.33 o 
   2   3  12      214.95      197.69     13.39 o 
   3   3  12       33.62       29.28      6.68 o 
   4   3  12       32.90       39.48     10.50 o 
   5   3  12       36.92       36.07      8.24 o 
   6   3  12       72.84      100.25     16.52 o 
 -11   4  12       16.31       17.63     27.20 o 
 -10   4  12       63.83      102.36     32.30 o 
  -9   4  12        3.04       36.79     26.21 o 
  -8   4  12        0.84       23.19     24.68 o 
  -7   4  12      188.43      222.84     26.70 o 
  -6   4  12       90.18       96.36     12.42 o 
  -5   4  12      168.19      162.18     21.66 o 
  -4   4  12      652.68      611.09     27.44 o 
  -3   4  12       81.35       71.04     10.91 o 
  -2   4  12       42.00       29.01     15.97 o 
  -1   4  12      296.36      310.19     14.54 o 
   0   4  12      110.04      114.52     18.80 o 
   1   4  12      247.06      256.77     16.38 o 
   2   4  12        0.19       -4.20      4.20 o 
   3   4  12        2.57        9.34      5.57 o 
   4   4  12       35.59       37.87      8.07 o 
   5   4  12       52.22       48.32      9.82 o 
 -11   5  12       27.70       68.51     32.57 o 
 -10   5  12       22.47       77.55     32.20 o 
  -9   5  12       15.02       38.82     28.29 o 
  -8   5  12      167.21      141.19     34.79 o 
  -7   5  12       63.14       70.05     11.71 o 
  -6   5  12      243.03      254.97     19.72 o 
  -5   5  12       25.69       28.62      9.52 o 
  -4   5  12       18.37       17.19      7.63 o 
  -3   5  12       33.73       31.28      8.18 o 
  -2   5  12        0.14        6.04      6.46 o 
  -1   5  12       10.15       17.16      5.51 o 
   0   5  12        8.90        5.43      6.46 o 
   1   5  12        5.86       11.45      5.62 o 
   2   5  12        6.82        6.31      5.17 o 
   3   5  12        3.35       13.50      7.67 o 
   4   5  12       48.92       76.48     15.81 o 
   5   5  12       75.01       66.81     29.90 o 
 -11   6  12      253.93      290.90     50.22 o 
 -10   6  12       56.08      127.58     38.11 o 
  -9   6  12        0.17      -22.85     23.71 o 
  -8   6  12       53.79       23.82     27.47 o 
  -7   6  12      256.12      265.29     35.13 o 
  -6   6  12       76.00       65.56     11.76 o 
  -5   6  12       43.10       44.93     10.67 o 
  -4   6  12       89.55      100.40     13.31 o 
  -3   6  12      275.39      255.59     19.54 o 
  -2   6  12      119.34      145.12     11.50 o 
  -1   6  12      294.88      270.32     28.46 o 
   0   6  12        0.14       -2.58      4.27 o 
   1   6  12      187.83      179.86     13.60 o 
   2   6  12       12.18       14.12      7.02 o 
   3   6  12       24.11       26.93     10.28 o 
   4   6  12       36.41       45.42     12.26 o 
 -11   7  12      357.78      355.81     55.66 o 
 -10   7  12       39.93       76.87     35.21 o 
  -9   7  12      141.46      141.60     39.65 o 
  -8   7  12        3.60       -9.20     24.17 o 
  -7   7  12        7.30      -16.85     22.81 o 
  -6   7  12        0.11       -5.78      5.78 o 
  -5   7  12       56.13       65.68     10.90 o 
  -4   7  12       83.19       90.10     12.90 o 
  -3   7  12        2.06        1.49      6.87 o 
  -2   7  12       82.26       88.53     13.55 o 
  -1   7  12       13.52       21.01      6.09 o 
   0   7  12       27.15       32.55     10.07 o 
   1   7  12        9.36       13.25      6.20 o 
   2   7  12       63.73       70.89      9.70 o 
   3   7  12        0.39        2.63      6.32 o 
 -11   8  12        0.06       12.82     35.31 o 
 -10   8  12        4.17       -1.35     30.73 o 
  -9   8  12        3.02      -12.24     30.49 o 
  -8   8  12      169.86      178.90     46.29 o 
  -7   8  12       15.59       15.66      9.22 o 
  -6   8  12      137.18      141.59     15.57 o 
  -5   8  12        9.59        3.60      9.25 o 
  -4   8  12        9.04       18.64      8.61 o 
  -3   8  12       15.13        8.36     10.93 o 
  -2   8  12        1.19        5.95      5.59 o 
  -1   8  12       73.19       91.85     10.41 o 
   0   8  12        0.09       11.47      5.98 o 
   1   8  12        0.08        1.89      5.56 o 
   2   8  12       19.38       17.22      7.51 o 
 -10   9  12        6.23      -28.01     28.01 o 
  -9   9  12       16.26        2.65     29.71 o 
  -8   9  12        2.02       -8.15     20.30 o 
  -7   9  12      342.21      386.11     31.49 o 
  -6   9  12       19.47       10.25     23.53 o 
  -5   9  12       71.87       90.43     13.87 o 
  -4   9  12       60.28       30.35      9.72 o 
  -3   9  12        3.95        8.18     10.13 o 
  -2   9  12       79.07      114.30     11.50 o 
  -1   9  12      166.42      212.41     15.58 o 
   0   9  12        0.15        5.03      6.06 o 
   1   9  12        4.11        8.94      7.41 o 
 -10  10  12        4.25       10.88     12.03 o 
  -9  10  12       17.31       13.21     16.02 o 
  -8  10  12       15.81        5.08     22.46 o 
  -7  10  12      254.29      249.89     24.62 o 
  -6  10  12       39.64       55.88     12.61 o 
  -5  10  12       11.69        6.60      9.42 o 
  -4  10  12        5.81        8.36      8.90 o 
  -3  10  12       59.39       58.53     12.07 o 
  -2  10  12       16.26        5.39      6.47 o 
  -1  10  12        2.97        8.71      6.47 o 
  -8  11  12       23.65       19.12     21.54 o 
  -7  11  12       82.95       46.18     28.29 o 
  -6  11  12       33.31       42.24     12.96 o 
  -5  11  12       25.42        9.36     12.87 o 
  -4  11  12       32.70       18.88     12.95 o 
  -3  11  12      118.07      113.30     31.18 o 
   0 -11  13       17.72        2.02      6.83 o 
   1 -11  13        5.96        2.55      6.54 o 
   2 -11  13        3.46        1.52      6.52 o 
   3 -11  13       87.64       81.50     10.83 o 
   4 -11  13        0.54        5.35      6.51 o 
   5 -11  13        2.29        5.80      8.65 o 
   6 -11  13      133.73      136.20     24.00 o 
  -2 -10  13       33.86       35.88     10.45 o 
  -1 -10  13       42.15       42.02      8.53 o 
   0 -10  13        6.86        9.10      6.21 o 
   1 -10  13      212.17      210.20     15.66 o 
   2 -10  13      197.96      186.19     15.23 o 
   3 -10  13      116.11      137.59     12.61 o 
   4 -10  13        1.33       -3.17      5.63 o 
   5 -10  13       30.58       24.02      7.83 o 
   6 -10  13        3.12       -5.37      8.05 o 
  -3  -9  13       36.05       26.27      9.73 o 
  -2  -9  13        1.05        9.26      6.61 o 
  -1  -9  13        3.56       -1.48      5.49 o 
   0  -9  13      394.44      389.61     18.96 o 
   1  -9  13       46.12       31.41      8.13 o 
   2  -9  13       23.97       28.69      7.19 o 
   3  -9  13       64.11       75.71      9.50 o 
   4  -9  13        1.79       -1.57      5.54 o 
   5  -9  13       27.38       22.56      7.30 o 
   6  -9  13       12.01       15.06     14.02 o 
   7  -9  13        7.16        5.76     13.60 o 
  -5  -8  13      128.95      147.94     18.11 o 
  -4  -8  13       92.94      124.38     22.27 o 
  -3  -8  13        2.07        7.31      7.80 o 
  -2  -8  13        0.67       -0.84      5.27 o 
  -1  -8  13       44.99       37.72      9.31 o 
   0  -8  13      122.72      146.16     19.58 o 
   1  -8  13       64.41       39.93      7.32 o 
   2  -8  13       28.99       22.83      5.94 o 
   3  -8  13       34.18       29.46      6.55 o 
   4  -8  13       40.75       24.33      6.96 o 
   5  -8  13        0.37        0.64      5.26 o 
   6  -8  13      186.39      166.34     24.33 o 
   7  -8  13        1.40        3.84     13.01 o 
  -6  -7  13        9.48       14.30      8.92 o 
  -5  -7  13        2.23        0.31      7.80 o 
  -4  -7  13        0.38       -3.03      6.35 o 
  -3  -7  13      356.07      394.09     22.94 o 
  -2  -7  13        1.22       -2.70      5.00 o 
  -1  -7  13      238.87      252.30     15.39 o 
   0  -7  13        1.78       -0.77      4.00 o 
   1  -7  13        1.43       -0.54      5.21 o 
   2  -7  13        7.06       10.43      5.21 o 
   3  -7  13      329.32      353.97     28.41 o 
   4  -7  13       96.63      113.81     17.18 o 
   5  -7  13      233.01      272.26     21.02 o 
   6  -7  13       11.53        0.77     12.17 o 
   7  -7  13       22.24        1.54     13.20 o 
   8  -7  13        2.07      -13.47     13.47 o 
  -6  -6  13       40.33       36.97     13.64 o 
  -5  -6  13      162.47      164.23     17.42 o 
  -4  -6  13      157.48      156.08     16.66 o 
  -3  -6  13        0.01       -4.74      5.30 o 
  -2  -6  13       65.66       79.23      8.98 o 
  -1  -6  13      110.74      107.76      9.81 o 
   0  -6  13      188.94      186.54     12.98 o 
   1  -6  13       90.55      100.25      9.38 o 
   2  -6  13      158.71      155.52     11.49 o 
   3  -6  13      211.58      211.40     13.34 o 
   4  -6  13       11.36        8.15      6.45 o 
   5  -6  13        6.79        6.85      7.50 o 
   6  -6  13        0.45      -10.41     10.41 o 
   7  -6  13        0.18      -11.00     12.80 o 
   8  -6  13        0.01        1.74     17.41 o 
  -7  -5  13       12.29        8.89      8.74 o 
  -6  -5  13       50.46       41.21      9.99 o 
  -5  -5  13      532.28      600.67     32.89 o 
  -4  -5  13       81.10       80.38     11.95 o 
  -3  -5  13       47.59       56.54     12.06 o 
  -2  -5  13       69.21       64.34      7.72 o 
  -1  -5  13       41.14       48.91     11.19 o 
   0  -5  13      305.49      300.95     13.79 o 
   1  -5  13      105.93       91.11      8.55 o 
   2  -5  13      272.64      280.31     13.73 o 
   3  -5  13        2.16        5.30      4.42 o 
   4  -5  13       27.33       25.79      8.69 o 
   5  -5  13       31.78       38.66      7.84 o 
   6  -5  13       51.70       51.06     13.43 o 
   7  -5  13        0.88       -5.92     11.16 o 
   8  -5  13        9.79       -8.95     11.47 o 
  -8  -4  13        1.67       -8.23     10.05 o 
  -7  -4  13        5.93       10.81      7.97 o 
  -6  -4  13       48.14       39.67      9.89 o 
  -5  -4  13       49.55       41.01      8.98 o 
  -4  -4  13        5.81        6.90      5.97 o 
  -3  -4  13        8.84        9.29      5.83 o 
  -2  -4  13       44.88       41.06      6.20 o 
  -1  -4  13      196.00      212.85     10.87 o 
   0  -4  13       23.48       11.44      4.26 o 
   1  -4  13      173.92      170.74     10.67 o 
   2  -4  13        1.53        1.22      3.98 o 
   3  -4  13       97.60       95.35     17.57 o 
   4  -4  13        3.38        5.35      5.42 o 
   5  -4  13      115.84      145.21     13.50 o 
   6  -4  13        0.14       -1.74      9.11 o 
   7  -4  13       11.15        5.88     10.89 o 
   8  -4  13       15.99       17.46     13.60 o 
  -7  -3  13        2.13       -0.76      8.52 o 
  -6  -3  13      415.48      394.76     31.29 o 
  -5  -3  13      116.72      125.76     33.85 o 
  -4  -3  13      484.84      486.02     20.32 o 
  -3  -3  13      104.98      117.34     10.95 o 
  -2  -3  13      178.80      188.51     10.15 o 
  -1  -3  13       96.49       83.71      8.10 o 
   0  -3  13      111.99      121.57      8.50 o 
   1  -3  13       59.29       54.37      6.18 o 
   2  -3  13        1.65        0.27      6.97 o 
   3  -3  13     1133.98     1256.69     35.43 o 
   4  -3  13      590.98      679.74     24.24 o 
   5  -3  13        3.64       -0.47      5.65 o 
   6  -3  13       46.60       54.23     13.70 o 
   7  -3  13        0.49       -4.02     11.31 o 
   8  -3  13        6.59       -8.15     15.03 o 
  -9  -2  13        8.91       55.00     27.68 o 
  -8  -2  13        2.78        6.25     23.63 o 
  -7  -2  13       12.94       -1.48     19.14 o 
  -6  -2  13      878.51      856.98     63.66 o 
  -5  -2  13      631.56      602.53     31.14 o 
  -4  -2  13        0.01       -4.47     21.14 o 
  -3  -2  13      110.20      103.08     19.17 o 
  -2  -2  13       48.99       73.50      9.94 o 
  -1  -2  13        1.69        6.56      3.77 o 
   0  -2  13      373.92      380.64     14.53 o 
   1  -2  13      175.64      171.39     11.94 o 
   2  -2  13       83.80       87.43      9.33 o 
   3  -2  13       79.29       86.34      9.87 o 
   4  -2  13       20.85       17.46      6.60 o 
   5  -2  13       39.42       39.77      8.02 o 
   6  -2  13       14.47        6.22      9.99 o 
   7  -2  13       15.97        5.78     11.17 o 
   8  -2  13      176.82      218.46     40.23 o 
  -9  -1  13       66.27       66.70     29.83 o 
  -8  -1  13       11.55       28.24     23.19 o 
  -7  -1  13        2.48        1.39     14.07 o 
  -6  -1  13       24.71       28.09      9.01 o 
  -5  -1  13       69.23       47.73     31.47 o 
  -4  -1  13        4.92       11.21      6.16 o 
  -3  -1  13       54.92       68.02     10.49 o 
  -2  -1  13      185.17      174.23     11.56 o 
  -1  -1  13       59.85       59.85      6.41 o 
   0  -1  13      133.80      144.15      9.12 o 
   1  -1  13      309.36      319.29     14.93 o 
   2  -1  13       96.56       97.64      9.82 o 
   3  -1  13       76.44       71.43      9.13 o 
   4  -1  13       39.13       47.20      8.18 o 
   5  -1  13       28.11       29.94      7.67 o 
   6  -1  13       90.71       96.97     15.81 o 
   7  -1  13       27.86       22.83     11.73 o 
 -10   0  13      154.43      190.18     38.28 o 
  -9   0  13       30.60       44.20     28.31 o 
  -8   0  13       20.09       -9.32     21.32 o 
  -7   0  13      366.53      364.43     22.89 o 
  -6   0  13        0.37        0.57      6.23 o 
  -5   0  13       29.98       35.55      8.83 o 
  -4   0  13        0.00       -3.65      7.77 o 
  -3   0  13       18.78       20.09     16.05 o 
  -2   0  13       83.13       97.27     11.80 o 
  -1   0  13      344.29      410.05     23.58 o 
   0   0  13       74.17       85.56      8.95 o 
   1   0  13       62.83       63.66      8.35 o 
   2   0  13       66.55       62.78      8.47 o 
   3   0  13       28.22       23.57      6.84 o 
   4   0  13        0.14        4.62      6.01 o 
   5   0  13       62.67       70.65      9.91 o 
   6   0  13       23.90       28.65     11.48 o 
   7   0  13       63.36       87.59     16.33 o 
 -10   1  13      138.76      104.09     34.02 o 
  -9   1  13       29.45       53.31     30.50 o 
  -8   1  13        6.20       39.08     27.18 o 
  -7   1  13      147.29      173.86     16.84 o 
  -6   1  13       47.67       44.37      9.42 o 
  -5   1  13      101.22       77.17     11.54 o 
  -4   1  13      159.77      128.73     14.81 o 
  -3   1  13       15.52       10.68     19.25 o 
  -2   1  13        3.61        2.22      4.80 o 
  -1   1  13       58.29       58.05      7.82 o 
   0   1  13        3.40        1.77      4.95 o 
   1   1  13        3.90        1.00      4.61 o 
   2   1  13      171.46      140.01     14.91 o 
   3   1  13      475.42      465.33     19.74 o 
   4   1  13        0.01        0.84      5.72 o 
   5   1  13        0.83        3.88      6.82 o 
   6   1  13      105.05      116.89     17.64 o 
   7   1  13        5.94       18.41     19.17 o 
 -10   2  13        1.21       23.16     28.65 o 
  -9   2  13        2.42       -5.89     25.54 o 
  -8   2  13        0.71       -9.85     22.22 o 
  -7   2  13        3.59        2.76      6.58 o 
  -6   2  13      102.61      115.76     13.79 o 
  -5   2  13      108.86      124.05     38.67 o 
  -4   2  13       28.99       25.90      8.22 o 
  -3   2  13       41.01       44.79      9.60 o 
  -2   2  13       30.34       30.19      8.00 o 
  -1   2  13      158.78      156.17     19.12 o 
   0   2  13       40.36       43.77      7.24 o 
   1   2  13      141.51      128.91     11.21 o 
   2   2  13        0.01       -2.29      4.98 o 
   3   2  13      232.94      217.42     19.91 o 
   4   2  13        0.77        1.10      6.12 o 
   5   2  13       36.79       35.60      8.69 o 
   6   2  13        8.55        7.87      9.94 o 
 -11   3  13       87.35       85.31     35.29 o 
 -10   3  13       12.40       -6.29     25.53 o 
  -9   3  13       73.23       81.09     32.26 o 
  -8   3  13      169.97      154.40     35.47 o 
  -7   3  13      160.13      184.63     17.05 o 
  -6   3  13       57.07       47.34     12.41 o 
  -5   3  13        1.31       -5.49      5.49 o 
  -4   3  13      102.82      130.95     14.66 o 
  -3   3  13      528.69      511.37     37.92 o 
  -2   3  13       66.82       55.81      9.99 o 
  -1   3  13        6.85        3.06      4.79 o 
   0   3  13       39.70       29.99      6.62 o 
   1   3  13      257.21      229.08     14.58 o 
   2   3  13        0.17        0.49      4.90 o 
   3   3  13        9.09        6.49      5.88 o 
   4   3  13        2.85       -0.85      6.21 o 
   5   3  13        8.27       15.37      7.93 o 
   6   3  13        3.45        2.74     19.08 o 
 -11   4  13        7.34       12.40     29.25 o 
 -10   4  13       12.58        0.87     27.12 o 
  -9   4  13       16.36        9.32     27.00 o 
  -8   4  13      271.53      248.52     42.50 o 
  -7   4  13      123.70      124.39     19.58 o 
  -6   4  13        1.96        7.95     17.74 o 
  -5   4  13       89.33       97.65     13.03 o 
  -4   4  13       47.56       51.34     13.30 o 
  -3   4  13       36.76       35.05      9.30 o 
  -2   4  13       93.54       89.40      9.92 o 
  -1   4  13        2.86        3.93      5.13 o 
   0   4  13       52.74       44.57      8.99 o 
   1   4  13       22.13       24.69      6.67 o 
   2   4  13       18.73       21.67      6.51 o 
   3   4  13       17.77       16.85      6.72 o 
   4   4  13       43.32       86.74     24.02 o 
   5   4  13      344.74      455.20     48.80 o 
 -11   5  13      117.13      143.47     41.62 o 
 -10   5  13       20.11        9.21     28.25 o 
  -9   5  13      131.57      166.68     39.69 o 
  -8   5  13      160.52      159.96     38.32 o 
  -7   5  13       48.12       50.99     11.32 o 
  -6   5  13       42.80       46.71     10.75 o 
  -5   5  13      149.58      150.73     16.34 o 
  -4   5  13      988.79     1045.67     40.07 o 
  -3   5  13     1101.46     1131.29     42.34 o 
  -2   5  13        3.94        1.87      6.38 o 
  -1   5  13        5.52        6.06      5.12 o 
   0   5  13       28.74       24.43      6.08 o 
   1   5  13       91.63       96.13     10.36 o 
   2   5  13       13.77       20.82     15.20 o 
   3   5  13        0.85       -0.45      5.65 o 
   4   5  13       21.74       18.63     10.03 o 
 -11   6  13       82.38       59.62     35.66 o 
 -10   6  13      299.65      302.06     51.62 o 
  -9   6  13       44.48       70.89     33.50 o 
  -8   6  13       55.27       -4.27     27.47 o 
  -7   6  13      350.43      305.82     21.13 o 
  -6   6  13       35.59       37.82     18.79 o 
  -5   6  13        1.88       -7.23      7.74 o 
  -4   6  13        5.61        0.67      7.65 o 
  -3   6  13      218.54      222.44     19.35 o 
  -2   6  13       60.19       66.38      8.79 o 
  -1   6  13       52.83       56.11     17.28 o 
   0   6  13        2.80        3.44      5.47 o 
   1   6  13        1.94        5.40      5.60 o 
   2   6  13        0.13        6.66      6.18 o 
   3   6  13        0.09        1.49      6.31 o 
 -10   7  13       25.80       16.04     31.16 o 
  -9   7  13        0.35      -25.07     29.09 o 
  -8   7  13        2.54      -24.35     24.35 o 
  -7   7  13       55.55       71.12     29.46 o 
  -6   7  13        0.85       -0.49     10.69 o 
  -5   7  13       98.45       93.76     14.44 o 
  -4   7  13        0.01        1.52      7.62 o 
  -3   7  13      234.73      250.99     20.78 o 
  -2   7  13      228.32      245.35     23.81 o 
  -1   7  13        3.77        3.49      6.76 o 
   0   7  13       15.82       10.93      8.74 o 
   1   7  13      112.21      155.88     14.14 o 
   2   7  13      105.26      134.62     17.45 o 
 -10   8  13       22.54       -2.25     33.26 o 
  -9   8  13        3.22      -12.03     29.27 o 
  -8   8  13      103.94       72.10     33.08 o 
  -7   8  13      101.07      102.61     33.91 o 
  -6   8  13        2.73       -3.13      8.83 o 
  -5   8  13       13.28       -3.82      7.66 o 
  -4   8  13        4.85       -8.21      9.60 o 
  -3   8  13        6.12        0.57      7.49 o 
  -2   8  13        7.93       17.22      9.73 o 
  -1   8  13       62.57       80.86     10.01 o 
   0   8  13        0.13       -0.98      7.16 o 
   1   8  13       61.29       62.18     10.00 o 
 -10   9  13        8.50      -30.57     30.57 o 
  -9   9  13        0.65      -15.42     30.00 o 
  -8   9  13       78.45       74.26     32.32 o 
  -7   9  13        4.85        9.02      9.79 o 
  -6   9  13       75.97       87.30     14.96 o 
  -5   9  13        0.02        6.69      8.81 o 
  -4   9  13       29.48       23.28     10.78 o 
  -3   9  13        2.22       -9.35     12.56 o 
  -2   9  13       29.61       22.50      9.18 o 
  -1   9  13       80.17       87.61     12.28 o 
   0   9  13       20.53       15.64      7.68 o 
  -9  10  13       28.70       24.01     26.62 o 
  -8  10  13      148.55      155.17     23.21 o 
  -7  10  13        6.58      -23.02     23.02 o 
  -6  10  13       60.35       54.07     13.31 o 
  -5  10  13       18.00        1.36     14.87 o 
  -4  10  13       27.65       28.08     11.04 o 
  -3  10  13        3.94       -6.80      6.80 o 
  -2  10  13      218.83      254.81     22.87 o 
  -7  11  13       25.40       13.48     26.30 o 
  -6  11  13      151.52      164.46     22.21 o 
  -5  11  13       33.83       19.68     19.43 o 
  -4  11  13      118.85       99.36     19.00 o 
   1 -11  14       31.49       49.51     17.08 o 
   2 -11  14        8.53        1.72      6.75 o 
   3 -11  14      116.36      139.82     16.79 o 
   4 -11  14      327.62      412.22     27.40 o 
  -1 -10  14        3.29        7.03      7.13 o 
   0 -10  14        6.87        7.29      6.57 o 
   1 -10  14        0.04       -0.78      5.83 o 
   2 -10  14        1.22       -3.04      5.53 o 
   3 -10  14        5.85        0.71      6.50 o 
   4 -10  14        9.81        2.10      6.40 o 
   5 -10  14       75.47       88.39     15.22 o 
  -3  -9  14       42.98       44.63     14.90 o 
  -2  -9  14       22.62        8.47      8.32 o 
  -1  -9  14      241.64      199.97     15.48 o 
   0  -9  14        0.00        2.54      5.67 o 
   1  -9  14        5.30        1.75      5.47 o 
   2  -9  14       21.80       19.00      6.87 o 
   3  -9  14        1.97       -1.36      6.88 o 
   4  -9  14        3.26       -2.37      6.69 o 
   5  -9  14        1.14        3.40      7.85 o 
   6  -9  14       53.43       71.30     19.68 o 
  -4  -8  14        9.79       18.40      9.65 o 
  -3  -8  14      208.25      192.07     19.33 o 
  -2  -8  14      226.23      273.55     17.59 o 
  -1  -8  14        4.68        9.30      5.74 o 
   0  -8  14        0.11        5.19      6.10 o 
   1  -8  14        5.83        6.58      5.85 o 
   2  -8  14       44.85       42.17      7.59 o 
   3  -8  14        7.43        8.70      6.28 o 
   4  -8  14        4.15        4.85      5.74 o 
   5  -8  14      114.24       90.48     12.89 o 
   6  -8  14        7.55       -7.74     12.04 o 
  -5  -7  14        3.12       10.83      8.81 o 
  -4  -7  14       46.91       27.90      9.55 o 
  -3  -7  14        6.65       10.94      7.53 o 
  -2  -7  14       22.14       15.09      5.98 o 
  -1  -7  14       16.50        7.38      6.13 o 
   0  -7  14       29.11       21.05      6.28 o 
   1  -7  14       22.20       16.35      5.85 o 
   2  -7  14       53.92       66.23      8.52 o 
   3  -7  14        7.75        5.28      5.43 o 
   4  -7  14       73.48       89.74     14.39 o 
   5  -7  14       52.60       60.51     11.36 o 
   6  -7  14       84.85       83.55     20.42 o 
   7  -7  14        0.33        6.37     13.88 o 
  -6  -6  14        0.06        4.33      7.87 o 
  -5  -6  14        0.23       -1.49      7.69 o 
  -4  -6  14       17.49       15.58      8.28 o 
  -3  -6  14        4.38       -4.01      6.05 o 
  -2  -6  14      122.98      128.15     11.16 o 
  -1  -6  14       14.23        9.39      5.16 o 
   0  -6  14       48.62       47.93     11.49 o 
   1  -6  14       34.85       30.74      6.16 o 
   2  -6  14      116.88      137.58     11.31 o 
   3  -6  14      129.05      135.46     11.23 o 
   4  -6  14      100.12      105.56     12.66 o 
   5  -6  14        0.90       -8.93     13.17 o 
   6  -6  14        3.05        5.50     13.46 o 
   7  -6  14      128.26      167.27     29.02 o 
  -7  -5  14       26.55       20.83     10.03 o 
  -6  -5  14        7.35        5.83      8.13 o 
  -5  -5  14      336.83      355.43     25.08 o 
  -4  -5  14        9.26        1.77      5.99 o 
  -3  -5  14       22.94       23.28     12.73 o 
  -2  -5  14      178.01      173.89     12.42 o 
  -1  -5  14       16.35       13.96      6.00 o 
   0  -5  14        3.81        0.40      4.05 o 
   1  -5  14        7.78       -0.83      4.54 o 
   2  -5  14      107.98      109.01     13.63 o 
   3  -5  14       52.38       54.18     13.59 o 
   4  -5  14       15.86       15.75      7.05 o 
   5  -5  14        0.97        4.20      6.79 o 
   6  -5  14       44.66       26.21     16.14 o 
   7  -5  14       17.32        2.27     15.06 o 
  -7  -4  14        7.11       16.19      8.87 o 
  -6  -4  14      180.54      169.52     28.48 o 
  -5  -4  14      173.64      136.42     28.61 o 
  -4  -4  14      110.79       93.83     28.47 o 
  -3  -4  14       15.01       16.13     19.48 o 
  -2  -4  14       49.61       49.29      7.19 o 
  -1  -4  14       32.58       23.20      5.21 o 
   0  -4  14       33.70       47.29      6.06 o 
   1  -4  14      239.62      251.76     12.14 o 
   2  -4  14       33.66       31.62      7.03 o 
   3  -4  14       37.00       28.58      6.94 o 
   4  -4  14      333.48      349.11     21.92 o 
   5  -4  14        8.99        5.73      6.20 o 
   6  -4  14       11.54        8.64     11.48 o 
   7  -4  14        5.48       -5.25     11.16 o 
  -7  -3  14        7.07        7.02     10.42 o 
  -6  -3  14       11.06       16.13     10.11 o 
  -5  -3  14      536.37      512.19     22.54 o 
  -4  -3  14        0.59       -5.08      5.08 o 
  -3  -3  14       69.52       62.92      9.03 o 
  -2  -3  14       17.82        8.90      4.32 o 
  -1  -3  14      126.39      123.65      8.94 o 
   0  -3  14       27.23       24.32      5.05 o 
   1  -3  14        3.44        9.16      4.29 o 
   2  -3  14      155.22      158.12     12.26 o 
   3  -3  14        2.02        0.01      5.37 o 
   4  -3  14       14.82        5.97      5.97 o 
   5  -3  14       11.60        7.67      6.55 o 
   6  -3  14        2.74        4.28     12.52 o 
   7  -3  14        4.87      -12.93     14.72 o 
  -9  -2  14        0.07       23.63     29.61 o 
  -8  -2  14       65.83       76.70     32.43 o 
  -7  -2  14        1.02        1.83      8.55 o 
  -6  -2  14      278.83      316.39     24.62 o 
  -5  -2  14       44.04       38.30     26.11 o 
  -4  -2  14       26.84       24.74      8.56 o 
  -3  -2  14      432.56      468.74     19.29 o 
  -2  -2  14        7.26        3.39      3.86 o 
  -1  -2  14        5.22        6.39      4.20 o 
   0  -2  14        1.60       -1.52      3.85 o 
   1  -2  14       33.76       39.58      7.51 o 
   2  -2  14        0.20       -1.88      4.87 o 
   3  -2  14      185.26      155.55     12.94 o 
   4  -2  14       24.55       15.37      6.13 o 
   5  -2  14      156.82      164.18     14.08 o 
   6  -2  14        1.37       -3.70     10.56 o 
   7  -2  14       28.00       18.32     13.21 o 
  -9  -1  14       30.62       20.63     29.72 o 
  -8  -1  14       34.26       32.86     29.18 o 
  -7  -1  14       19.56       25.96      9.83 o 
  -6  -1  14      309.45      297.79     21.27 o 
  -5  -1  14      118.77       84.46     12.79 o 
  -4  -1  14        0.10       -3.74     11.70 o 
  -3  -1  14       38.30       41.27     18.75 o 
  -2  -1  14       28.92       16.33      4.77 o 
  -1  -1  14       88.05       99.25      8.09 o 
   0  -1  14       23.10       16.22      6.04 o 
   1  -1  14      513.97      545.23     20.58 o 
   2  -1  14       42.46       50.27      8.24 o 
   3  -1  14        0.97       -3.28      5.49 o 
   4  -1  14       30.00       36.55      8.22 o 
   5  -1  14       19.80       14.15      8.10 o 
   6  -1  14        9.12        1.49     10.62 o 
   7  -1  14        2.21       12.97     19.38 o 
  -9   0  14       44.70       72.71     33.02 o 
  -8   0  14       42.05       48.63     30.25 o 
  -7   0  14      455.07      433.22     25.55 o 
  -6   0  14       37.13       17.57      7.81 o 
  -5   0  14        5.64        1.91      6.35 o 
  -4   0  14       79.45       95.06     12.97 o 
  -3   0  14        1.31        2.15      6.25 o 
  -2   0  14      245.99      249.49     13.66 o 
  -1   0  14       55.26       73.01      8.71 o 
   0   0  14      622.42      649.76     22.70 o 
   1   0  14       14.19       11.70      7.24 o 
   2   0  14      313.84      327.49     29.66 o 
   3   0  14        0.03        3.81      5.80 o 
   4   0  14       17.34       10.99      6.86 o 
   5   0  14       24.35       17.54      9.16 o 
   6   0  14        7.19       -4.21      9.67 o 
 -10   1  14        0.23      -18.12     26.00 o 
  -9   1  14       72.18       45.24     30.43 o 
  -8   1  14       23.90      -10.94     24.42 o 
  -7   1  14       46.90       57.71     10.87 o 
  -6   1  14       28.00       22.72      8.43 o 
  -5   1  14        9.90       11.88     11.40 o 
  -4   1  14        4.97       -2.72      5.52 o 
  -3   1  14        0.01       -1.42      5.55 o 
  -2   1  14        4.52        7.89      6.54 o 
  -1   1  14        2.83        7.62      5.30 o 
   0   1  14       30.08       22.36      8.46 o 
   1   1  14       34.42       22.48      6.83 o 
   2   1  14      117.02      107.20     12.75 o 
   3   1  14       54.60       54.12      8.57 o 
   4   1  14       14.29       12.91     12.33 o 
   5   1  14        1.93        5.40      8.94 o 
   6   1  14       11.98       21.36     21.54 o 
 -10   2  14        1.45       16.51     30.84 o 
  -9   2  14      145.66      116.54     35.24 o 
  -8   2  14       63.74       19.78     27.17 o 
  -7   2  14        2.98       12.87      7.69 o 
  -6   2  14        1.62       -1.55      6.05 o 
  -5   2  14      255.44      235.40     20.90 o 
  -4   2  14       54.93       74.10     11.87 o 
  -3   2  14        0.15       -4.25      6.17 o 
  -2   2  14        2.82       -1.73      5.11 o 
  -1   2  14        0.23       -4.08      4.95 o 
   0   2  14        0.12       -4.70      4.70 o 
   1   2  14      250.66      225.89     22.34 o 
   2   2  14       10.06        1.69      5.53 o 
   3   2  14       29.55       44.42     12.05 o 
   4   2  14       19.21       13.47     12.95 o 
   5   2  14       16.93       14.16      7.93 o 
 -10   3  14      149.20      148.59     41.24 o 
  -9   3  14        1.02        2.93     27.24 o 
  -8   3  14       75.69       55.07     29.94 o 
  -7   3  14       72.42       48.66     24.59 o 
  -6   3  14        0.03       -3.23      5.97 o 
  -5   3  14       23.07       35.04      9.32 o 
  -4   3  14      156.37      154.99     16.05 o 
  -3   3  14      112.41      120.48     14.64 o 
  -2   3  14       19.04       18.77     13.54 o 
  -1   3  14        4.27        7.22      5.92 o 
   0   3  14       42.50       40.94      7.67 o 
   1   3  14      236.87      233.67     15.64 o 
   2   3  14       68.00       60.15      9.10 o 
   3   3  14       48.00       40.31     11.27 o 
   4   3  14       28.91       32.80      8.22 o 
   5   3  14       26.43       19.21     10.77 o 
 -10   4  14       92.78       65.87     35.40 o 
  -9   4  14       32.43       33.73     32.42 o 
  -8   4  14        3.26      -22.53     23.97 o 
  -7   4  14      158.38      152.57     16.49 o 
  -6   4  14       13.36        4.32     11.49 o 
  -5   4  14       79.14       72.55     12.62 o 
  -4   4  14      239.68      222.56     19.20 o 
  -3   4  14      289.60      315.23     22.13 o 
  -2   4  14      227.43      240.47     32.95 o 
  -1   4  14      112.53      132.40     13.23 o 
   0   4  14      313.07      309.36     17.10 o 
   1   4  14        0.71        3.36      5.61 o 
   2   4  14       11.39       15.88      9.27 o 
   3   4  14        0.04        4.44      6.00 o 
   4   4  14        0.65        2.49      8.03 o 
 -10   5  14       15.66       13.75     33.65 o 
  -9   5  14        4.55      -26.62     26.62 o 
  -8   5  14       99.90       94.99     35.04 o 
  -7   5  14       31.28        7.80      8.66 o 
  -6   5  14       26.59       17.60      9.23 o 
  -5   5  14       15.98       22.02     10.21 o 
  -4   5  14      314.47      297.65     23.58 o 
  -3   5  14       77.33       72.70     12.37 o 
  -2   5  14       56.43       49.45     11.15 o 
  -1   5  14        3.46        6.21      5.52 o 
   0   5  14       36.08       34.94      7.86 o 
   1   5  14       79.40       93.68     13.24 o 
   2   5  14        9.78       15.72      7.04 o 
   3   5  14       32.59       33.01     13.56 o 
 -10   6  14        3.27       -7.99     32.37 o 
  -9   6  14        4.93      -22.28     29.21 o 
  -8   6  14       85.14      104.33     36.18 o 
  -7   6  14       50.95       24.63     20.01 o 
  -6   6  14      137.74      111.02     15.58 o 
  -5   6  14       23.83       10.42      9.85 o 
  -4   6  14      302.53      299.57     28.97 o 
  -3   6  14       33.98       24.18     16.33 o 
  -2   6  14      195.27      216.29     43.50 o 
  -1   6  14       59.10       59.28     14.09 o 
   0   6  14      164.52      183.78     14.46 o 
   1   6  14       20.42       29.41     10.12 o 
   2   6  14       52.28       48.30      9.44 o 
   3   6  14        0.04       -9.28      9.28 o 
 -10   7  14       12.45      -30.74     30.74 o 
  -9   7  14        3.71      -24.55     29.79 o 
  -8   7  14       31.40       64.03     32.24 o 
  -7   7  14      301.31      226.13     42.54 o 
  -6   7  14      113.92      129.73     17.67 o 
  -5   7  14       35.55       57.76     12.68 o 
  -4   7  14        0.68       -7.66      7.66 o 
  -3   7  14       52.06       59.12     24.45 o 
  -2   7  14       35.60       30.01      9.61 o 
  -1   7  14      151.99      158.89     33.26 o 
   0   7  14      110.20      146.53     27.32 o 
   1   7  14       70.54       85.64     11.37 o 
   2   7  14       11.16       21.49     10.27 o 
  -9   8  14       41.61       -6.12     28.76 o 
  -8   8  14      184.51      139.65     40.63 o 
  -7   8  14      123.56      128.21     37.02 o 
  -6   8  14        3.25       -6.59      9.41 o 
  -5   8  14        7.71       -3.39      9.36 o 
  -4   8  14        2.59       -1.82      8.05 o 
  -3   8  14      169.99      183.53     19.07 o 
  -2   8  14      167.74      208.59     32.80 o 
  -1   8  14        0.00        4.39      7.56 o 
   0   8  14      264.73      314.96     25.84 o 
  -9   9  14        5.06       -2.96     31.50 o 
  -8   9  14       21.19       -8.19     27.23 o 
  -7   9  14        7.84       -6.74     24.47 o 
  -6   9  14       51.68       40.68     13.09 o 
  -5   9  14        4.35       11.17     10.09 o 
  -4   9  14        0.41       -7.09      7.89 o 
  -3   9  14        2.68       -7.65      7.65 o 
  -2   9  14       15.45        7.26      9.06 o 
  -1   9  14       53.23       49.66      9.60 o 
  -7  10  14       95.65       80.62     33.09 o 
  -6  10  14       48.84       61.58     14.85 o 
  -5  10  14      153.68      182.70     20.50 o 
  -4  10  14       42.81       34.13     12.33 o 
  -3  10  14       10.18        5.28      9.88 o 
   0 -10  15      553.45      555.86     24.00 o 
   1 -10  15       22.68       30.66      8.50 o 
   2 -10  15        1.69       -0.44      6.40 o 
   3 -10  15      122.88      159.64     14.55 o 
   4 -10  15        3.57       -7.68      7.68 o 
  -2  -9  15        6.51        4.69      7.80 o 
  -1  -9  15       76.61      104.44     11.94 o 
   0  -9  15        0.00       -5.40      5.40 o 
   1  -9  15        5.77        2.78      8.54 o 
   2  -9  15        0.24        2.12      6.11 o 
   3  -9  15       93.34       98.33     11.43 o 
   4  -9  15       16.78       16.71      7.29 o 
   5  -9  15       44.92       14.58     14.25 o 
  -3  -8  15       39.78       23.50     15.77 o 
  -2  -8  15       26.90       10.63      8.06 o 
  -1  -8  15      151.59      161.74     13.61 o 
   0  -8  15       13.84       23.02      7.04 o 
   1  -8  15        3.29       -1.25      4.93 o 
   2  -8  15       33.30       51.50      8.87 o 
   3  -8  15        0.82       -2.15      5.47 o 
   4  -8  15      226.93      251.85     56.48 o 
   5  -8  15       65.58       77.28     19.03 o 
  -5  -7  15        2.06        4.34     13.36 o 
  -4  -7  15        0.60        1.94      7.80 o 
  -3  -7  15        4.92        9.57     10.55 o 
  -2  -7  15       26.21       23.75      8.74 o 
  -1  -7  15       87.32       86.14     10.09 o 
   0  -7  15       10.46        8.86      5.56 o 
   1  -7  15        6.99        9.06      5.35 o 
   2  -7  15       12.65        5.31      8.06 o 
   3  -7  15       51.57       43.19      7.77 o 
   4  -7  15        1.64        5.17      7.40 o 
   5  -7  15        0.16       -7.83      7.83 o 
   6  -7  15       35.76       17.35     15.16 o 
  -5  -6  15       12.97       30.75     10.14 o 
  -4  -6  15        0.02       -6.45      6.45 o 
  -3  -6  15       16.93       14.01      8.02 o 
  -2  -6  15       90.59       91.85     12.74 o 
  -1  -6  15       20.79       18.68      6.23 o 
   0  -6  15       23.24       18.85      5.97 o 
   1  -6  15        0.07       -4.62      4.62 o 
   2  -6  15        3.48       -2.81      4.88 o 
   3  -6  15        2.20       -3.21      7.14 o 
   4  -6  15       53.05       80.80     12.12 o 
   5  -6  15      318.06      419.75     57.32 o 
   6  -6  15      102.28      129.75     25.35 o 
  -6  -5  15        6.90        4.68      8.33 o 
  -5  -5  15      118.10      105.65     18.57 o 
  -4  -5  15       24.23       19.59      8.71 o 
  -3  -5  15       20.61       18.06      7.89 o 
  -2  -5  15      164.58      143.91     14.87 o 
  -1  -5  15       53.14       34.51      6.63 o 
   0  -5  15       16.92       11.17      5.12 o 
   1  -5  15       65.87       72.07      9.21 o 
   2  -5  15      156.34      157.79     33.86 o 
   3  -5  15       24.20       25.14      8.32 o 
   4  -5  15        2.07       -1.07      6.86 o 
   5  -5  15       77.33       90.24     12.95 o 
   6  -5  15      163.90      221.32     31.36 o 
  -7  -4  15       63.94       55.48     12.26 o 
  -6  -4  15      468.11      522.22     31.19 o 
  -5  -4  15       68.02       78.22     12.47 o 
  -4  -4  15        0.16        1.03      5.88 o 
  -3  -4  15       99.19       85.17     12.04 o 
  -2  -4  15      252.64      271.64     19.74 o 
  -1  -4  15        5.35        6.95      4.47 o 
   0  -4  15        0.68        4.22      4.48 o 
   1  -4  15       40.34       49.39      7.60 o 
   2  -4  15      436.89      498.26     20.52 o 
   3  -4  15       82.30      107.08     12.65 o 
   4  -4  15        0.31        4.16      5.85 o 
   5  -4  15        5.72       -1.71      6.16 o 
   6  -4  15       30.73       33.17     13.47 o 
   7  -4  15       46.49       19.61     20.64 o 
  -7  -3  15        1.07       -1.37     10.63 o 
  -6  -3  15      415.32      463.23     44.70 o 
  -5  -3  15       35.66       43.32      9.45 o 
  -4  -3  15        5.17       -0.42      6.99 o 
  -3  -3  15       74.86       75.26      9.72 o 
  -2  -3  15        0.06       -2.56      4.76 o 
  -1  -3  15        7.15        3.22      4.26 o 
   0  -3  15        2.96        4.94      4.26 o 
   1  -3  15      265.47      285.43     16.84 o 
   2  -3  15     1190.21     1298.73     37.18 o 
   3  -3  15      166.13      176.14     14.00 o 
   4  -3  15       11.29        6.00      8.84 o 
   5  -3  15        0.00       -0.74      6.61 o 
   6  -3  15        0.54        1.09     11.50 o 
   7  -3  15        2.12        9.17     19.63 o 
  -8  -2  15        1.04      -27.28     27.28 o 
  -7  -2  15        1.09        3.29     13.32 o 
  -6  -2  15        0.64       -9.26     22.71 o 
  -5  -2  15      300.01      365.12     52.51 o 
  -4  -2  15      196.54      183.23     24.79 o 
  -3  -2  15       86.85      102.93     21.39 o 
  -2  -2  15       50.95       63.52     11.33 o 
  -1  -2  15       21.13       16.02      5.29 o 
   0  -2  15       53.17       41.72      7.71 o 
   1  -2  15        0.16       -5.01      5.01 o 
   2  -2  15       38.60       31.18      9.75 o 
   3  -2  15       26.70       23.82      7.30 o 
   4  -2  15        7.18        4.30      6.35 o 
   5  -2  15       54.31       88.34     30.86 o 
   6  -2  15       85.72       79.66     25.54 o 
  -9  -1  15        2.53       -7.74     29.12 o 
  -8  -1  15        3.55       -5.32     27.68 o 
  -7  -1  15        1.05       -2.81     10.59 o 
  -6  -1  15      163.23      179.37     18.92 o 
  -5  -1  15       17.72       20.60      8.05 o 
  -4  -1  15       18.51        6.36     10.81 o 
  -3  -1  15        5.28        6.42      6.94 o 
  -2  -1  15       74.20       76.73      9.32 o 
  -1  -1  15       10.44        3.86      5.35 o 
   0  -1  15       85.94       97.12     10.33 o 
   1  -1  15       82.60       90.44     14.73 o 
   2  -1  15       57.85       56.23     13.32 o 
   3  -1  15        1.38       -5.17      5.17 o 
   4  -1  15        4.42        2.86      6.54 o 
   5  -1  15       51.41       38.09      9.00 o 
   6  -1  15       45.61       42.85     15.89 o 
  -9   0  15        4.24      -26.13     26.63 o 
  -8   0  15        0.34      -15.73     25.73 o 
  -7   0  15      105.72      133.73     17.27 o 
  -6   0  15       49.03       47.42     11.22 o 
  -5   0  15      101.17      100.52     13.79 o 
  -4   0  15        7.41       17.66      8.04 o 
  -3   0  15        4.00       -0.33      8.95 o 
  -2   0  15        0.89       -3.39      5.54 o 
  -1   0  15      259.99      281.56     16.37 o 
   0   0  15        0.66        1.41      5.65 o 
   1   0  15        0.20       -5.29      5.29 o 
   2   0  15        8.96       10.96      6.55 o 
   3   0  15        3.01       10.84      6.67 o 
   4   0  15        5.87        9.87      7.38 o 
   5   0  15        0.04       -3.10      7.11 o 
   6   0  15        0.51      -13.42     15.89 o 
  -9   1  15       10.50       10.83     30.10 o 
  -8   1  15       13.23      -22.13     27.47 o 
  -7   1  15       21.58        6.02     24.71 o 
  -6   1  15       21.06       25.80      9.20 o 
  -5   1  15        0.37        0.89      6.70 o 
  -4   1  15        7.05        2.47     12.06 o 
  -3   1  15       87.12      104.64     13.35 o 
  -2   1  15       67.83       73.04     11.80 o 
  -1   1  15       87.15       84.19      9.89 o 
   0   1  15       78.06       86.38     10.22 o 
   1   1  15      102.05      103.89     11.15 o 
   2   1  15       33.25       27.49      7.59 o 
   3   1  15       11.97       19.53      7.23 o 
   4   1  15       18.09       14.87      7.52 o 
   5   1  15       74.88       99.10     19.86 o 
 -10   2  15       13.12      -20.06     27.58 o 
  -9   2  15       33.64        3.17     31.22 o 
  -8   2  15        2.20      -26.96     26.96 o 
  -7   2  15      158.82      118.12     16.35 o 
  -6   2  15        4.18        1.47      6.56 o 
  -5   2  15       22.96       10.33     21.55 o 
  -4   2  15      106.90      104.69     14.26 o 
  -3   2  15       59.63       72.77     20.13 o 
  -2   2  15       13.32        9.98      7.84 o 
  -1   2  15        3.40        3.52      5.67 o 
   0   2  15        6.41        4.47      5.55 o 
   1   2  15      115.99      129.06     12.27 o 
   2   2  15      433.10      474.10     21.12 o 
   3   2  15        0.80        1.29      7.58 o 
   4   2  15       47.81       49.43     16.71 o 
   5   2  15        4.09        1.47     10.08 o 
 -10   3  15       65.07       47.24     34.47 o 
  -9   3  15       65.02       84.66     36.83 o 
  -8   3  15       17.35      -12.21     24.97 o 
  -7   3  15      197.99      183.84     42.70 o 
  -6   3  15      123.40      103.28     14.12 o 
  -5   3  15       25.77       15.07     11.53 o 
  -4   3  15        3.84        3.35      7.19 o 
  -3   3  15        4.05        5.64      7.94 o 
  -2   3  15        1.89        3.03      7.28 o 
  -1   3  15      188.48      233.55     15.44 o 
   0   3  15       30.09       36.15      8.07 o 
   1   3  15       63.04       68.76      9.94 o 
   2   3  15      462.83      427.82     27.87 o 
   3   3  15        0.00       -1.05      9.26 o 
   4   3  15        5.98       11.42      7.99 o 
 -10   4  15        3.95      -31.75     31.75 o 
  -9   4  15       22.03      -28.24     28.24 o 
  -8   4  15       52.82       55.54     32.17 o 
  -7   4  15      171.59      161.82     17.61 o 
  -6   4  15      254.69      255.32     21.43 o 
  -5   4  15       26.03        3.05      8.17 o 
  -4   4  15        0.02       -6.79      7.23 o 
  -3   4  15       92.78       97.89     13.86 o 
  -2   4  15      102.38       74.00     12.70 o 
  -1   4  15        4.41       -0.08      7.13 o 
   0   4  15        9.25       10.77      6.39 o 
   1   4  15      101.69      106.91     18.96 o 
   2   4  15        7.01       16.32      8.77 o 
   3   4  15      268.14      338.43     33.87 o 
 -10   5  15      138.22      168.56     43.85 o 
  -9   5  15       77.62      122.99     41.26 o 
  -8   5  15        0.42        2.14     27.68 o 
  -7   5  15       10.48       -6.80     16.48 o 
  -6   5  15      127.55      118.45     16.14 o 
  -5   5  15       26.66        7.06     19.35 o 
  -4   5  15       35.88       29.11     23.27 o 
  -3   5  15      710.36      748.06     33.98 o 
  -2   5  15      231.59      211.99     20.13 o 
  -1   5  15        0.91        0.66      7.44 o 
   0   5  15       70.11       84.40     23.17 o 
   1   5  15        0.16       -3.98      7.93 o 
   2   5  15       21.60       20.81      8.06 o 
   3   5  15        1.35        2.76      9.66 o 
  -9   6  15       14.35       12.36     31.87 o 
  -8   6  15        4.14        4.97     29.37 o 
  -7   6  15       12.94        5.42      9.73 o 
  -6   6  15       77.32       67.77     27.94 o 
  -5   6  15       54.42       45.11     24.21 o 
  -4   6  15       94.14       87.07     14.82 o 
  -3   6  15       67.03       59.43     12.97 o 
  -2   6  15        0.31       -7.42      7.42 o 
  -1   6  15        2.24       -3.33      5.75 o 
   0   6  15       13.41       17.96      7.34 o 
   1   6  15       98.97      125.22     13.15 o 
   2   6  15        0.03       -2.46      7.02 o 
  -9   7  15        0.71       -4.37     30.79 o 
  -8   7  15        6.80       10.19     29.70 o 
  -7   7  15        1.26      -22.99     22.99 o 
  -6   7  15        1.16        0.33     10.42 o 
  -5   7  15      216.90      229.31     37.62 o 
  -4   7  15       53.52       42.62     12.17 o 
  -3   7  15       44.60       17.47     10.39 o 
  -2   7  15       21.10        7.58     11.88 o 
  -1   7  15      123.43      106.46     15.15 o 
   0   7  15       19.43       31.75     13.28 o 
   1   7  15       12.06       23.58      8.34 o 
  -9   8  15        1.24      -25.14     25.14 o 
  -8   8  15        0.43      -24.76     24.76 o 
  -7   8  15       63.29       46.45     30.99 o 
  -6   8  15        3.90        7.54     10.99 o 
  -5   8  15        5.57        3.19     10.92 o 
  -4   8  15       44.81       49.59     13.51 o 
  -3   8  15        8.08        2.50      8.70 o 
  -2   8  15        1.04        2.56      9.31 o 
  -1   8  15       57.78       41.40     12.90 o 
  -7   9  15       35.49       17.14     28.19 o 
  -6   9  15       57.10       63.52     21.39 o 
  -5   9  15       51.98       35.86     13.18 o 
  -4   9  15      112.06      112.97     16.87 o 
  -3   9  15       59.28       81.28     14.75 o 
  -1  -9  16       61.47       82.23     17.84 o 
   0  -9  16       10.94       10.71      7.14 o 
   1  -9  16        4.57       -5.14      6.13 o 
   2  -9  16       55.86       64.84     10.32 o 
   3  -9  16       38.29       46.16     11.48 o 
   4  -9  16        0.29        1.87     11.03 o 
  -2  -8  16       30.28       27.29      9.91 o 
  -1  -8  16       20.62       28.66      7.62 o 
   0  -8  16        1.69       -4.67      5.88 o 
   1  -8  16       11.71       17.14      7.00 o 
   2  -8  16        3.31        2.34      6.43 o 
   3  -8  16       67.15       60.65     12.74 o 
   4  -8  16        1.41       -4.06      7.77 o 
  -4  -7  16        2.45        4.29      8.30 o 
  -3  -7  16       31.98       16.71     15.80 o 
  -2  -7  16        0.50        2.55     12.07 o 
  -1  -7  16       29.72       14.36      6.40 o 
   0  -7  16       15.08        9.81      6.18 o 
   1  -7  16       17.00       20.03      6.91 o 
   2  -7  16       28.52       21.12      8.59 o 
   3  -7  16       89.77      122.33     14.80 o 
   4  -7  16        7.88       16.89      9.09 o 
   5  -7  16       75.07       81.68     13.43 o 
  -5  -6  16       21.70       25.21     10.74 o 
  -4  -6  16       13.25        3.03      8.73 o 
  -3  -6  16       46.96       40.41     10.57 o 
  -2  -6  16       47.40       33.77      9.30 o 
  -1  -6  16      209.88      217.27     15.08 o 
   0  -6  16        2.01       12.66      5.68 o 
   1  -6  16      117.63      152.96     15.36 o 
   2  -6  16        0.21       -6.15      6.32 o 
   3  -6  16       17.66       42.73     10.22 o 
   4  -6  16        2.36        7.18      7.96 o 
   5  -6  16      169.82      202.43     18.95 o 
  -6  -5  16        0.20        4.17      8.62 o 
  -5  -5  16      143.73      124.59     15.82 o 
  -4  -5  16        9.06       18.31      8.57 o 
  -3  -5  16        0.02       -0.11      6.18 o 
  -2  -5  16      238.65      255.81     36.66 o 
  -1  -5  16      234.30      220.26     14.70 o 
   0  -5  16      115.14      122.81     11.06 o 
   1  -5  16       11.05        6.99      6.52 o 
   2  -5  16       29.24       20.72      8.14 o 
   3  -5  16        0.01       -3.96      6.75 o 
   4  -5  16       33.02       33.37      9.81 o 
   5  -5  16       37.54       30.71     10.64 o 
  -6  -4  16        1.95        0.61      8.00 o 
  -5  -4  16       12.59        8.07      8.04 o 
  -4  -4  16        4.20        7.72      7.12 o 
  -3  -4  16        0.76        4.16      8.39 o 
  -2  -4  16        3.01        0.95      5.43 o 
  -1  -4  16       66.27       62.84      8.15 o 
   0  -4  16      118.48      136.37     11.33 o 
   1  -4  16      113.96      142.43     42.87 o 
   2  -4  16      271.04      290.88     20.82 o 
   3  -4  16      279.46      295.36     21.89 o 
   4  -4  16      127.52      129.18     15.26 o 
   5  -4  16        1.06       -5.23      7.15 o 
   6  -4  16       70.66      108.91     28.63 o 
  -7  -3  16        2.34        8.67      9.61 o 
  -6  -3  16       42.91       44.98     10.87 o 
  -5  -3  16        7.72        7.60      7.48 o 
  -4  -3  16       31.57       19.80      8.02 o 
  -3  -3  16       12.67        6.94      5.89 o 
  -2  -3  16       24.44       18.87      6.41 o 
  -1  -3  16        5.49        0.23      4.48 o 
   0  -3  16       12.02        4.72      5.65 o 
   1  -3  16        2.26        0.65      5.87 o 
   2  -3  16       25.55       28.26      7.33 o 
   3  -3  16       21.23       30.12      8.57 o 
   4  -3  16        0.02      -12.30     12.30 o 
   5  -3  16       54.60       59.17     10.74 o 
   6  -3  16       26.64        8.29     18.68 o 
  -7  -2  16        0.31        6.04     10.74 o 
  -6  -2  16        0.00      -20.31     20.31 o 
  -5  -2  16       13.12       -1.27     27.96 o 
  -4  -2  16        5.69        2.85      5.52 o 
  -3  -2  16        0.19       -0.78      4.77 o 
  -2  -2  16       64.51       52.83      8.53 o 
  -1  -2  16        0.66       -4.69      4.69 o 
   0  -2  16       89.12       81.03      9.94 o 
   1  -2  16      196.01      200.84     14.98 o 
   2  -2  16        7.12       -5.15      5.15 o 
   3  -2  16      233.55      255.71     18.00 o 
   4  -2  16       25.62        2.80      7.40 o 
   5  -2  16       30.85       34.80      9.39 o 
   6  -2  16        2.45      -16.80     16.80 o 
  -8  -1  16      264.64      161.74     41.98 o 
  -7  -1  16      351.20      298.22     25.80 o 
  -6  -1  16       92.77      127.45     26.55 o 
  -5  -1  16       15.73       11.75     30.81 o 
  -4  -1  16      162.90      192.16     34.61 o 
  -3  -1  16       83.49       67.66      9.32 o 
  -2  -1  16       11.19       13.06      5.64 o 
  -1  -1  16        1.94       -4.94      4.94 o 
   0  -1  16      110.65      115.95     11.49 o 
   1  -1  16       46.38       35.84      7.78 o 
   2  -1  16       31.44       28.73      7.65 o 
   3  -1  16        0.67       -3.76      6.34 o 
   4  -1  16       14.55        8.67      7.49 o 
   5  -1  16       32.45       19.94      9.19 o 
  -8   0  16        0.07      -14.98     28.45 o 
  -7   0  16        6.21       -3.93      8.23 o 
  -6   0  16      255.02      290.38     23.31 o 
  -5   0  16        0.23       -2.18      6.75 o 
  -4   0  16      438.91      445.35     25.84 o 
  -3   0  16       12.72        3.61      7.25 o 
  -2   0  16        4.62       -5.33      5.33 o 
  -1   0  16       19.00        9.32      8.37 o 
   0   0  16        4.09       -4.71      6.38 o 
   1   0  16        2.09       -5.44      5.44 o 
   2   0  16        0.63       -6.41      6.41 o 
   3   0  16        7.87        2.80      7.06 o 
   4   0  16        3.97        5.19      6.97 o 
   5   0  16        9.65        4.65      9.31 o 
  -9   1  16       71.43       41.41     34.03 o 
  -8   1  16       67.38        0.61     30.80 o 
  -7   1  16        3.35       -6.16      7.78 o 
  -6   1  16       65.52       84.79     22.58 o 
  -5   1  16      101.22      130.70     16.16 o 
  -4   1  16       18.75       17.45     12.88 o 
  -3   1  16      335.23      320.81     21.57 o 
  -2   1  16       10.14       10.16      7.83 o 
  -1   1  16      253.00      263.85     16.61 o 
   0   1  16        5.17       -2.83      5.74 o 
   1   1  16       17.27       15.45      7.03 o 
   2   1  16        8.44        9.69      7.22 o 
   3   1  16      127.28      150.01     14.39 o 
   4   1  16       20.41       12.40      8.55 o 
   5   1  16      115.38      139.76     19.06 o 
  -9   2  16        2.90      -29.76     29.76 o 
  -8   2  16       48.64       40.85     34.85 o 
  -7   2  16       59.82       77.13     15.48 o 
  -6   2  16       32.81       29.15     33.21 o 
  -5   2  16        2.40        1.34      7.11 o 
  -4   2  16        1.93        2.42      7.49 o 
  -3   2  16       20.58       11.72      8.93 o 
  -2   2  16       11.22        4.71      7.86 o 
  -1   2  16       27.75       15.72      7.53 o 
   0   2  16      262.68      291.92     18.14 o 
   1   2  16       23.28       11.26      7.15 o 
   2   2  16        6.00        4.12      6.98 o 
   3   2  16       47.01       50.69     10.07 o 
   4   2  16        0.06       -2.94      7.07 o 
  -9   3  16       13.43      -11.95     31.96 o 
  -8   3  16       98.06       86.04     37.71 o 
  -7   3  16       65.04       68.40     13.76 o 
  -6   3  16       13.56       -6.81      6.81 o 
  -5   3  16      407.31      388.56     30.78 o 
  -4   3  16       61.02       46.76     11.71 o 
  -3   3  16        6.86        2.02      7.67 o 
  -2   3  16       18.20       11.08      9.31 o 
  -1   3  16       40.19       42.59     11.67 o 
   0   3  16       13.17       22.31     12.51 o 
   1   3  16      257.68      284.34     18.58 o 
   2   3  16      123.54      113.24     13.28 o 
   3   3  16        0.10       -0.57      7.43 o 
  -9   4  16        0.69        1.00     31.30 o 
  -8   4  16        9.27       33.00     33.45 o 
  -7   4  16      132.68      138.49     29.35 o 
  -6   4  16      116.95      125.22     16.35 o 
  -5   4  16        3.56       -7.92      7.92 o 
  -4   4  16       57.03       38.48     11.75 o 
  -3   4  16        0.11        2.53      8.08 o 
  -2   4  16       85.10      101.27     14.99 o 
  -1   4  16        7.98        9.07      8.76 o 
   0   4  16       29.89       21.94      7.81 o 
   1   4  16        2.71        9.85      8.77 o 
   2   4  16       66.75       70.19     11.27 o 
   3   4  16        4.50        7.04      9.82 o 
  -9   5  16       12.46      -31.05     31.05 o 
  -8   5  16       18.35      -12.33     26.51 o 
  -7   5  16       20.59       27.73     16.74 o 
  -6   5  16      200.57      210.51     73.63 o 
  -5   5  16        9.56        9.98     10.24 o 
  -4   5  16      136.52      169.85     43.52 o 
  -3   5  16        2.05        0.67      9.09 o 
  -2   5  16       17.55        9.26      9.06 o 
  -1   5  16        6.47       14.63      9.44 o 
   0   5  16       50.86       46.15     10.58 o 
   1   5  16       13.28        6.90      7.51 o 
   2   5  16       10.12       15.34      8.37 o 
  -9   6  16        0.01      -21.33     30.83 o 
  -8   6  16        0.96       -7.30     27.50 o 
  -7   6  16        1.79       -4.45     27.18 o 
  -6   6  16      361.45      437.31     28.27 o 
  -5   6  16       21.46       17.69     10.76 o 
  -4   6  16      296.16      317.51     25.90 o 
  -3   6  16       59.84       57.31     24.43 o 
  -2   6  16       35.92       41.84     12.35 o 
  -1   6  16       31.59       31.88     11.18 o 
   0   6  16      218.17      234.62     17.59 o 
   1   6  16        1.27       10.82     14.27 o 
  -8   7  16        1.12      -11.30     29.09 o 
  -7   7  16       16.57      -14.31     25.88 o 
  -6   7  16        0.06        6.39     10.85 o 
  -5   7  16        8.66      -11.24     11.24 o 
  -4   7  16        0.42       -1.10     10.03 o 
  -3   7  16        6.13       -0.93      9.36 o 
  -2   7  16       21.57        5.24      9.84 o 
  -1   7  16       17.94       13.32     14.14 o 
  -7   8  16        2.55      -23.61     23.61 o 
  -6   8  16        1.17        0.95     12.59 o 
  -5   8  16       43.16       47.50     14.48 o 
  -4   8  16        0.99        3.54      9.96 o 
  -3   8  16        5.30       -7.07      9.24 o 
  -2   8  16        2.43        2.88      9.75 o 
  -1  -8  17        0.05       -4.14      6.71 o 
   0  -8  17        0.01        5.44      6.38 o 
   1  -8  17        8.63       20.12      7.74 o 
   2  -8  17       54.43       47.99      9.57 o 
   3  -8  17        0.01        5.22      8.66 o 
   4  -8  17        2.23       -3.15     11.28 o 
  -3  -7  17       16.97       10.37      9.51 o 
  -2  -7  17        9.00        6.57      8.34 o 
  -1  -7  17        0.99        6.16      9.12 o 
   0  -7  17        1.10        4.01      8.67 o 
   1  -7  17        2.15        3.05      6.26 o 
   2  -7  17      165.72      178.31     18.02 o 
   3  -7  17       18.00       19.55     13.79 o 
   4  -7  17       49.65       49.26     11.99 o 
  -4  -6  17       15.18       10.75      9.08 o 
  -3  -6  17      183.04      207.26     20.14 o 
  -2  -6  17        0.27        4.68      7.86 o 
  -1  -6  17      193.48      168.41     36.94 o 
   0  -6  17       46.55       44.57      8.39 o 
   1  -6  17       58.97       60.28     11.53 o 
   2  -6  17        0.91       -3.08      7.54 o 
   3  -6  17       73.99       86.59     13.36 o 
   4  -6  17       40.56       53.14     11.93 o 
  -5  -5  17       10.40       13.39      9.27 o 
  -4  -5  17       50.92       38.98     10.66 o 
  -3  -5  17       19.01       46.30     10.75 o 
  -2  -5  17       10.73       10.98      7.51 o 
  -1  -5  17       22.96       44.95     15.32 o 
   0  -5  17        1.68        2.34      5.06 o 
   1  -5  17      153.44      153.50     15.72 o 
   2  -5  17       13.04       10.56      9.93 o 
   3  -5  17      119.34      122.79     16.24 o 
   4  -5  17        6.24       -6.12      8.04 o 
   5  -5  17       18.07       49.89     15.50 o 
  -6  -4  17       24.69       12.09     16.15 o 
  -5  -4  17        2.36        1.34      6.91 o 
  -4  -4  17       57.95       71.47     12.65 o 
  -3  -4  17       14.63        9.44      7.60 o 
  -2  -4  17       54.24       40.40     11.25 o 
  -1  -4  17      165.07      201.16     22.99 o 
   0  -4  17       41.72       43.91      9.59 o 
   1  -4  17       89.96       67.85     11.56 o 
   2  -4  17      126.82      102.62     28.25 o 
   3  -4  17       89.41       99.56     19.98 o 
   4  -4  17       56.93       70.56     31.15 o 
   5  -4  17        3.96        3.52     11.05 o 
  -6  -3  17      175.62      206.91     20.03 o 
  -5  -3  17      184.96      221.26     20.00 o 
  -4  -3  17       18.31       15.13      8.05 o 
  -3  -3  17        3.98        5.50      6.12 o 
  -2  -3  17        0.10        1.46      5.75 o 
  -1  -3  17        4.38        6.72      8.03 o 
   0  -3  17       46.21       60.14     11.87 o 
   1  -3  17      267.35      309.61     18.93 o 
   2  -3  17      178.21      176.98     14.97 o 
   3  -3  17       17.13        5.39      7.52 o 
   4  -3  17       76.61       64.81     10.97 o 
   5  -3  17       35.26       28.62     11.23 o 
  -7  -2  17      877.46      922.24     52.61 o 
  -6  -2  17       83.55       99.66     19.09 o 
  -5  -2  17       45.01       44.84      9.95 o 
  -4  -2  17        4.52        2.28      6.17 o 
  -3  -2  17       88.25      102.03     11.75 o 
  -2  -2  17       69.32       61.78     13.00 o 
  -1  -2  17      152.49      175.15     42.04 o 
   0  -2  17       15.80        5.52      5.99 o 
   1  -2  17        2.24       -4.79      9.43 o 
   2  -2  17        0.00       -6.21      6.21 o 
   3  -2  17      114.14      142.13     14.34 o 
   4  -2  17       83.64       89.64     13.64 o 
   5  -2  17       11.72       13.27     10.80 o 
  -7  -1  17        2.28      -13.45     37.16 o 
  -6  -1  17        7.43       -3.36     10.80 o 
  -5  -1  17        0.23        8.59      8.70 o 
  -4  -1  17        1.06       -1.13      8.17 o 
  -3  -1  17      136.29      143.90     13.01 o 
  -2  -1  17        6.17       -1.26      6.64 o 
  -1  -1  17       10.84        5.30      7.44 o 
   0  -1  17       43.21       34.14      8.09 o 
   1  -1  17       44.48       33.56      8.56 o 
   2  -1  17       10.27        3.33      6.70 o 
   3  -1  17        0.59        7.38      7.38 o 
   4  -1  17        1.20       -2.59      7.67 o 
  -8   0  17       57.78       29.52     34.46 o 
  -7   0  17       27.52       22.91     29.02 o 
  -6   0  17       15.98        9.02     11.49 o 
  -5   0  17       45.43       48.89     12.48 o 
  -4   0  17       40.79       56.42     12.25 o 
  -3   0  17       49.54       28.80      9.88 o 
  -2   0  17       25.97       20.94      8.92 o 
  -1   0  17        3.35        2.03      7.14 o 
   0   0  17       33.57       34.43     10.47 o 
   1   0  17        9.45       16.55      7.55 o 
   2   0  17        3.42        7.02      7.08 o 
   3   0  17       38.31       45.51     10.08 o 
   4   0  17       75.83       96.72     13.56 o 
  -8   1  17        8.76       22.07     33.15 o 
  -7   1  17      105.34       99.73     15.90 o 
  -6   1  17       26.92       29.95     10.94 o 
  -5   1  17        0.64       11.37      9.03 o 
  -4   1  17        1.75       -7.68     10.72 o 
  -3   1  17        1.11        0.40      7.76 o 
  -2   1  17      231.35      240.75     20.79 o 
  -1   1  17       21.93       12.07      8.26 o 
   0   1  17       33.11       41.38      8.88 o 
   1   1  17       54.10       41.03      9.33 o 
   2   1  17       61.77       64.05     10.73 o 
   3   1  17       10.61       11.53      8.06 o 
   4   1  17       31.00       28.92     11.82 o 
  -8   2  17        0.17      -26.84     26.84 o 
  -7   2  17       27.58       31.02     12.01 o 
  -6   2  17       59.69       89.41     15.07 o 
  -5   2  17       16.55       -2.83      8.21 o 
  -4   2  17       22.11       17.00      8.74 o 
  -3   2  17        4.65       -1.11      7.76 o 
  -2   2  17      122.30      129.90     16.32 o 
  -1   2  17       40.60       28.51     10.17 o 
   0   2  17      102.20      107.91     19.72 o 
   1   2  17        3.26        2.00      6.92 o 
   2   2  17      111.93      104.31     13.06 o 
   3   2  17       15.81       19.23      9.11 o 
  -8   3  17       11.12       -0.40     29.54 o 
  -7   3  17       18.34        9.92     13.63 o 
  -6   3  17        1.53       -7.21      8.52 o 
  -5   3  17        1.22       -3.31      8.43 o 
  -4   3  17        2.42       -4.64      8.20 o 
  -3   3  17        3.18        3.38      8.63 o 
  -2   3  17       21.77       14.29      9.62 o 
  -1   3  17        1.34       -1.49     10.35 o 
   0   3  17       35.34       27.68      8.63 o 
   1   3  17       31.50       50.00      9.80 o 
   2   3  17        6.69       -2.77     14.68 o 
  -8   4  17       59.91       28.98     31.82 o 
  -7   4  17        4.13        0.74     11.41 o 
  -6   4  17      211.81      187.30     20.35 o 
  -5   4  17      488.74      454.94     28.40 o 
  -4   4  17      263.58      282.37     23.93 o 
  -3   4  17       98.80      126.12     17.14 o 
  -2   4  17       11.48        0.50     14.52 o 
  -1   4  17       25.79       15.09     13.90 o 
   0   4  17      145.26      145.67     15.95 o 
   1   4  17      193.59      240.83     18.29 o 
   2   4  17        0.82       -0.81      7.63 o 
  -8   5  17       94.42       67.52     36.00 o 
  -7   5  17       47.35       19.80     13.99 o 
  -6   5  17      142.65      138.64     18.77 o 
  -5   5  17      820.96      961.82     62.40 o 
  -4   5  17      137.20      124.41     17.67 o 
  -3   5  17       63.83       58.85     13.55 o 
  -2   5  17        8.98        5.55      9.68 o 
  -1   5  17       21.18        9.58      9.49 o 
   0   5  17        0.05       -8.08      8.08 o 
   1   5  17        1.38        5.75      8.34 o 
  -8   6  17       10.67      -12.23     29.07 o 
  -7   6  17       67.28       74.96     34.45 o 
  -6   6  17       10.36       19.64     12.36 o 
  -5   6  17       93.79      102.87     22.85 o 
  -4   6  17        8.57       -2.62     10.05 o 
  -3   6  17       50.23       40.69     12.56 o 
  -2   6  17       49.25       40.82     12.51 o 
  -1   6  17      160.09      188.12     21.03 o 
  -7   7  17        1.22      -24.49     25.23 o 
  -6   7  17       74.38       62.16     16.24 o 
  -5   7  17        5.61       -0.58     20.69 o 
  -4   7  17        0.04      -10.50     14.16 o 
  -3   7  17        0.56       11.56     12.65 o 
  -2   7  17        5.93       -0.85      9.06 o 
  -1  -7  18        0.74        3.17      8.22 o 
   0  -7  18       13.60       11.78     10.32 o 
   1  -7  18        6.20       -0.54      8.07 o 
   2  -7  18       55.72       70.16     13.30 o 
   3  -7  18       49.69       70.76     18.17 o 
  -3  -6  18      152.72      131.60     16.85 o 
  -2  -6  18        4.15        3.86      7.86 o 
  -1  -6  18        0.16       -1.87      7.26 o 
   0  -6  18       15.86       23.67      9.23 o 
   1  -6  18      120.31      167.29     18.00 o 
   2  -6  18       22.24       11.87      9.26 o 
   3  -6  18       24.26        9.89      9.68 o 
  -4  -5  18      107.05      117.42     16.13 o 
  -3  -5  18       37.68       23.92      9.90 o 
  -2  -5  18       97.29      123.68     21.49 o 
  -1  -5  18        5.74       11.27      9.03 o 
   0  -5  18       54.25       44.81     15.00 o 
   1  -5  18       25.25        4.22     12.13 o 
   2  -5  18       23.17        5.39      8.29 o 
   3  -5  18        0.15        0.96      8.06 o 
   4  -5  18        0.16       12.89     11.25 o 
  -5  -4  18       26.17       18.52     17.80 o 
  -4  -4  18       90.96       91.26     16.03 o 
  -3  -4  18       14.29       15.03      8.35 o 
  -2  -4  18       58.17       63.16     11.56 o 
  -1  -4  18        0.03        4.54      7.60 o 
   0  -4  18      252.11      238.62     19.49 o 
   1  -4  18       74.74       67.65     12.27 o 
   2  -4  18       24.77       14.21      9.41 o 
   3  -4  18       11.53      -17.66     23.32 o 
   4  -4  18       76.46       88.44     19.04 o 
  -5  -3  18       11.19       16.27      8.71 o 
  -4  -3  18       80.84      102.69     21.15 o 
  -3  -3  18      176.99      211.33     19.07 o 
  -2  -3  18        8.66       14.47      7.74 o 
  -1  -3  18       60.54       65.28     14.74 o 
   0  -3  18       30.52       21.70     14.95 o 
   1  -3  18       50.34       64.14     19.81 o 
   2  -3  18       10.55        5.83      7.31 o 
   3  -3  18       19.73       24.10     14.88 o 
   4  -3  18       53.66       85.27     14.95 o 
  -6  -2  18        1.14       -4.19     10.90 o 
  -5  -2  18        0.60        4.82      7.68 o 
  -4  -2  18        1.55       -7.15      7.15 o 
  -3  -2  18       24.24       37.34      9.67 o 
  -2  -2  18        0.73        4.75      8.28 o 
  -1  -2  18      131.27      138.06     34.47 o 
   0  -2  18      715.39      841.65     29.95 o 
   1  -2  18       32.19       30.65      9.34 o 
   2  -2  18        8.87       -3.24      7.33 o 
   3  -2  18       37.60       46.00     10.16 o 
   4  -2  18        6.73       14.07     10.23 o 
  -7  -1  18        0.01      -16.82     21.39 o 
  -6  -1  18       16.85       26.52     12.60 o 
  -5  -1  18        9.03       -2.61     12.29 o 
  -4  -1  18       21.75       32.48      8.49 o 
  -3  -1  18        0.03       -6.20      8.82 o 
  -2  -1  18       12.13        6.54      8.24 o 
  -1  -1  18       71.23       66.17     12.17 o 
   0  -1  18       38.42       27.91      9.05 o 
   1  -1  18       73.21       77.38     11.44 o 
   2  -1  18       22.96        8.48      9.52 o 
   3  -1  18        8.20       -3.94     11.72 o 
  -7   0  18       18.80       13.94     11.73 o 
  -6   0  18       30.35        4.89     18.34 o 
  -5   0  18       13.48        4.99      9.16 o 
  -4   0  18       32.56       68.31     27.38 o 
  -3   0  18       25.81       26.62     10.10 o 
  -2   0  18        0.00       -9.02      9.02 o 
  -1   0  18       32.19       42.38     10.74 o 
   0   0  18       10.17        1.57      7.90 o 
   1   0  18        1.47       -6.54      6.54 o 
   2   0  18        2.82       -1.83      7.73 o 
   3   0  18       20.65       11.21      8.75 o 
  -7   1  18       15.60        8.36     10.62 o 
  -6   1  18      189.96      228.42     22.72 o 
  -5   1  18       37.01       36.78     21.00 o 
  -4   1  18       28.79       31.71     14.41 o 
  -3   1  18        4.44        0.68      8.05 o 
  -2   1  18        9.50        1.03      7.77 o 
  -1   1  18        5.43       -6.85      7.33 o 
   0   1  18       45.32       23.83     10.50 o 
   1   1  18       26.81       19.88      8.69 o 
   2   1  18        3.72        5.97     12.48 o 
   3   1  18      187.64      194.11     21.18 o 
  -7   2  18       17.96       25.50     14.03 o 
  -6   2  18        9.73       14.42     17.23 o 
  -5   2  18       15.05        8.46     21.97 o 
  -4   2  18        5.41       -5.94      8.30 o 
  -3   2  18       26.73        5.26      9.07 o 
  -2   2  18       93.24       73.84     13.61 o 
  -1   2  18      128.11      145.98     17.52 o 
   0   2  18        2.43       13.45      9.08 o 
   1   2  18        1.24       -3.39      7.55 o 
   2   2  18        0.32        3.47     10.49 o 
  -7   3  18      305.76      355.40     28.49 o 
  -6   3  18       10.36       -2.43     15.11 o 
  -5   3  18       67.85       44.97     13.02 o 
  -4   3  18        0.03       -8.44      8.44 o 
  -3   3  18       17.79        4.14     10.11 o 
  -2   3  18       33.56       35.90     11.51 o 
  -1   3  18       88.37       83.59     14.26 o 
   0   3  18        2.06       -3.45      8.48 o 
   1   3  18       18.28       21.00      9.35 o 
  -7   4  18       12.59        3.82     24.45 o 
  -6   4  18       11.38       -3.22     18.47 o 
  -5   4  18      189.45      218.55     22.45 o 
  -4   4  18      257.71      298.34     25.73 o 
  -3   4  18        1.64       -7.57      9.44 o 
  -2   4  18        8.46        5.00      9.46 o 
  -1   4  18       20.22       15.93     10.31 o 
   0   4  18       39.68       30.36     11.75 o 
  -7   5  18       62.61       73.74     35.88 o 
  -6   5  18       70.94       37.91     21.08 o 
  -5   5  18       35.81       17.70     11.91 o 
  -4   5  18       79.78       76.38     15.90 o 
  -3   5  18        0.13       -5.11     10.14 o 
  -2   5  18        0.72       -8.99      8.99 o 
  -1   5  18       73.50       65.20     14.47 o 
  -6   6  18        0.13      -10.88     10.88 o 
  -5   6  18      129.38      101.71     18.18 o 
  -4   6  18       31.14        4.64     30.93 o 
  -3   6  18        0.03       -6.35      9.90 o 
   0  -6  19        0.01       -1.33     10.70 o 
  -2  -5  19        5.17        8.24      8.18 o 
  -1  -5  19        9.56       -8.65      8.65 o 
   0  -5  19        1.14       -5.34      7.31 o 
   1  -5  19      252.75      281.95     49.58 o 
   2  -5  19        4.47        8.20      9.05 o 
  -3  -4  19       99.20       94.71     14.56 o 
  -2  -4  19       48.53       54.55     16.47 o 
  -1  -4  19       29.41       26.71     11.87 o 
   0  -4  19       84.31      110.91     19.99 o 
   1  -4  19      390.91      459.27     27.07 o 
   2  -4  19       92.37       87.90     25.82 o 
  -4  -3  19        4.75       -0.39      7.81 o 
  -3  -3  19        7.08       16.43     16.14 o 
  -2  -3  19       36.53       24.02     11.91 o 
  -1  -3  19        0.46       -2.24      8.41 o 
   0  -3  19      106.85      155.73     23.33 o 
   1  -3  19      312.59      344.96     24.88 o 
   2  -3  19       31.86       29.09     14.34 o 
  -5  -2  19        3.16       10.14      8.86 o 
  -4  -2  19        5.36        2.27      7.83 o 
  -3  -2  19      179.22      225.13     27.19 o 
  -2  -2  19       33.75       31.69     10.15 o 
  -1  -2  19       36.95       36.46     20.43 o 
   0  -2  19      124.89      131.51     16.97 o 
   1  -2  19       52.94       54.48     10.88 o 
   2  -2  19        2.87        2.99      8.82 o 
  -5  -1  19       90.26       77.38     17.73 o 
  -4  -1  19       11.15        2.18     28.28 o 
  -3  -1  19       11.04        3.96      9.23 o 
  -2  -1  19        4.43       18.32      9.99 o 
  -1  -1  19       26.00       31.51     10.46 o 
   0  -1  19        5.68        6.84     10.85 o 
   1  -1  19        3.61      -12.23     12.23 o 
   2  -1  19       31.74       26.23     10.18 o 
  -6   0  19        7.55        2.42     24.24 o 
  -5   0  19       25.50       30.86     12.15 o 
  -4   0  19       43.40       41.60     25.28 o 
  -3   0  19        4.80        3.73     17.57 o 
  -2   0  19       64.89       58.49     13.05 o 
  -1   0  19       27.42       17.12      9.52 o 
   0   0  19       28.00       37.51     26.83 o 
   1   0  19       21.00        5.54      8.40 o 
   2   0  19       79.12       58.53     11.88 o 
  -6   1  19       78.04       41.19     15.71 o 
  -5   1  19       90.01       90.01     16.37 o 
  -4   1  19       14.60        2.53      8.33 o 
  -3   1  19       12.30       -1.66     20.11 o 
  -2   1  19       54.73       37.18     17.08 o 
  -1   1  19      144.53      124.28     16.28 o 
   0   1  19       10.00       -5.85      8.63 o 
   1   1  19        0.38       -4.08      7.41 o 
  -6   2  19      271.43      272.55     25.19 o 
  -5   2  19       76.73       48.42     13.64 o 
  -4   2  19        0.52       -7.42      8.51 o 
  -3   2  19        0.01       -7.23      7.23 o 
  -2   2  19       24.60       20.01     10.28 o 
  -1   2  19        5.43       -7.79      7.79 o 
   0   2  19      116.81      120.19     21.61 o 
  -6   3  19       22.81       24.41     12.05 o 
  -5   3  19        2.42      -11.66     13.32 o 
  -4   3  19       24.39       11.68     10.72 o 
  -3   3  19       30.69       20.12     19.66 o 
  -2   3  19       98.91       96.35     15.53 o 
  -1   3  19       42.72       31.03     21.71 o 
   0   3  19        7.17        2.50     16.62 o 
  -5   4  19        0.74       -0.02     14.19 o 
  -4   4  19       65.57       38.49     12.92 o 
  -3   4  19       28.94       35.85     12.72 o 
  -2   4  19        3.54        6.21     10.32 o 
  -2  -3  20        0.97       -1.69      8.81 o 
  -1  -3  20      135.77      111.92     20.57 o 
   0  -3  20       11.91       14.24     11.75 o 
  -3  -2  20       41.64       82.59     19.03 o 
  -2  -2  20       36.16       35.94     14.02 o 
  -1  -2  20       77.41       50.43     15.41 o 
   0  -2  20       79.35       71.53     17.96 o 
  -4  -1  20       48.50       55.88     13.87 o 
  -3  -1  20       41.77       45.36     13.23 o 
  -2  -1  20       55.43       15.40     16.57 o 
  -1  -1  20        7.21        1.60      8.23 o 
   0  -1  20       39.98       44.68     12.15 o 
  -4   0  20      220.34      247.14     24.14 o 
  -3   0  20       13.86        8.46     18.57 o 
  -2   0  20       19.00        0.90      8.71 o 
  -1   0  20        2.72       -4.22      8.92 o 
   0   0  20       52.62       48.88     13.17 o 
  -4   1  20        0.04      -10.98     11.26 o 
  -3   1  20       36.93       31.66     19.07 o 
  -2   1  20       60.17       64.01     13.86 o 
  -1   1  20       45.74       40.56     12.28 o 
  -4   2  20        0.59        0.64     10.95 o 
  -3   2  20        3.64        0.71     10.37 o 
  -2   2  20        0.82       -0.85      9.35 o 
                                                 
